# Supplementary material for: De Novo Characterization of the Spleen Transcriptome of the Large Yellow Croaker (Pseudosciaena crocea) and Analysis of the Immune Relevant Genes and Pathways Involved in the Antiviral Response
Source: PLoS One. 2014 May 12;9(5):e97471. doi: 10.1371/journal.pone.0097471 (PMC4018400; doi:10.1371/journal.pone.0097471)
Supplement: Table S1 — The list of 15192 unigenes that were identified in the transcriptome of the large yellow croaker. (XLSX) [file pone.0097471.s002.xlsx]

## Sheet: sheet1
Accession number	Annotation
NM_001001399	signal sequence receptor, beta [Source:RefSeq peptide;Acc:NP_001001399]
NM_001001400	Actin-related protein 8 [Source:UniProtKB/Swiss-Prot;Acc:P59679]
NM_001001401	inner membrane protein, mitochondrial (mitofilin) [Source:RefSeq peptide;Acc:NP_001001401]
NM_001001402	ectodermal-neural cortex (with BTB-like domain) [Source:RefSeq peptide;Acc:NP_001001402]
NM_001001403	ATPase type 13A [Source:RefSeq peptide;Acc:NP_001001403]
NM_001001404	Voltage-dependent anion channel 1 [Source:RefSeq peptide;Acc:NP_001001404]
NM_001001406	cartilage associated protein [Source:RefSeq peptide;Acc:NP_001001406]
NM_001001407	meiotic recombination 11 homolog A [Source:RefSeq peptide;Acc:NP_001001407]
NM_001001589	ubiquinol-cytochrome c reductase core protein II [Source:RefSeq peptide;Acc:NP_001001589]
NM_001001590	ribosomal protein L3 [Source:RefSeq peptide;Acc:NP_001001590]
NM_001001591	solute carrier family 39 (zinc transporter), member 6 [Source:RefSeq peptide;Acc:NP_001001591]
NM_001001593	ribosomal protein L23a [Source:RefSeq peptide;Acc:NP_001001593]
NM_001001594	capping protein (actin filament), gelsolin-like [Source:RefSeq peptide;Acc:NP_001001594]
NM_001001595	hypothetical protein LOC368846 [Source:RefSeq peptide;Acc:NP_001001595]
NM_001001596	hypothetical protein LOC678576 [Source:RefSeq peptide;Acc:NP_001035418]
NM_001001724	translocase of outer mitochondrial membrane 22 homolog [Source:RefSeq peptide;Acc:NP_001001724]
NM_001001725	intraflagellar transport 88 homolog [Source:RefSeq peptide;Acc:NP_001001725]
NM_001001729	RAP2B, member of RAS oncogene family [Source:RefSeq peptide;Acc:NP_001001729]
NM_001001813	Sodium channel modifier 1 [Source:UniProtKB/Swiss-Prot;Acc:Q2YDS5]
NM_001001814	tafazzin [Source:RefSeq peptide;Acc:NP_001001814]
NM_001001817	galactoside-binding soluble lectin 9 [Source:RefSeq peptide;Acc:NP_001001817]
NM_001001818	guanine nucleotide binding protein (G protein), alpha inhibiting activity polypeptide 2, like [Source:RefSeq peptide;Acc:NP_001001818]
NM_001001822	phosphatase and tensin homolog (mutated in multiple advanced cancers 1) [Source:RefSeq peptide;Acc:NP_001001822]
NM_001001823	Tudor domain-containing protein 3 [Source:UniProtKB/Swiss-Prot;Acc:Q6NYG6]
NM_001001826	cysteine rich protein 61 [Source:RefSeq peptide;Acc:NP_001001826]
NM_001001828	ring finger protein 114 [Source:RefSeq peptide;Acc:NP_001001828]
NM_001001830	Beta-1,3-N-acetylglucosaminyltransferase radical fringe (EC 2.4.1.222)(O-fucosylpeptide 3-beta-N-acetylglucosaminyltransferase) [Source:UniProtKB/Swiss-Prot;Acc:Q6KFX9]
NM_001001832	Intraflagellar transport protein 57 homolog [Source:UniProtKB/Swiss-Prot;Acc:Q6IVW0]
NM_001001834	intraflagellar transport protein 52 [Source:RefSeq peptide;Acc:NP_001001834]
NM_001001836	hypothetical protein LOC415096 [Source:RefSeq peptide;Acc:NP_001001836]
NM_001001839	v-rel reticuloendotheliosis viral oncogene homolog A [Source:RefSeq peptide;Acc:NP_001001839]
NM_001001840	nuclear factor of kappa light polypeptide gene enhancer in B-cells 2, p49/p100 [Source:RefSeq peptide;Acc:NP_001001840]
NM_001001841	v-rel reticuloendotheliosis viral oncogene homolog [Source:RefSeq peptide;Acc:NP_001001841]
NM_001001844	CCCTC-binding factor (zinc finger protein) [Source:RefSeq peptide;Acc:NP_001001844]
NM_001001846	purine-rich element binding protein A [Source:RefSeq peptide;Acc:NP_001001846]
NM_001001847	popeye domain containing 1 [Source:RefSeq peptide;Acc:NP_001001847]
NM_001001886	ubiquitin specific peptidase 25 [Source:RefSeq peptide;Acc:NP_001001886]
NM_001001889	catenin, beta 2 [Source:RefSeq peptide;Acc:NP_001001889]
NM_001001940	coatomer protein complex, subunit beta 2 [Source:RefSeq peptide;Acc:NP_001001940]
NM_001001941	coatomer protein complex, subunit alpha [Source:RefSeq peptide;Acc:NP_001001941]
NM_001001942	secreted acidic cysteine rich glycoprotein [Source:RefSeq peptide;Acc:NP_001001942]
NM_001001943	SMAD specific E3 ubiquitin protein ligase 1 [Source:RefSeq peptide;Acc:NP_001001943]
NM_001001944	5'-3' exoribonuclease 2 [Source:RefSeq peptide;Acc:NP_001001944]
NM_001001947	deafness, autosomal dominant 5 [Source:RefSeq peptide;Acc:NP_001001947]
NM_001001949	granulin-a [Source:RefSeq peptide;Acc:NP_001001949]
NM_001001951	UBX domain containing 7 [Source:RefSeq peptide;Acc:NP_001001951]
NM_001002013	coatomer protein complex, subunit beta 1 [Source:RefSeq peptide;Acc:NP_001002013]
NM_001002038	annexin A6 [Source:RefSeq peptide;Acc:NP_001002038]
NM_001002040	cyclin-dependent kinase inhibitor 1C (p57, Kip2) [Source:RefSeq peptide;Acc:NP_001002040]
NM_001002041	Protein KRI1 homolog [Source:UniProtKB/Swiss-Prot;Acc:Q6DRJ4]
NM_001002042	Myb-binding protein 1A-like protein [Source:UniProtKB/Swiss-Prot;Acc:Q6DRL5]
NM_001002044	v-maf musculoaponeurotic fibrosarcoma oncogene homolog K [Source:RefSeq peptide;Acc:NP_001002044]
NM_001002045	v-maf musculoaponeurotic fibrosarcoma oncogene family, protein g (avian), 1 [Source:RefSeq peptide;Acc:NP_001002045]
NM_001002046	blocked early in transport 1 homolog [Source:RefSeq peptide;Acc:NP_001002046]
NM_001002047	steroid receptor RNA activator 1 [Source:RefSeq peptide;Acc:NP_001002047]
NM_001002048	aldo-keto reductase family 1, member B1 (aldose reductase) [Source:RefSeq peptide;Acc:NP_001002048]
NM_001002050	Protein CWC15 homolog [Source:UniProtKB/Swiss-Prot;Acc:Q6IQU4]
NM_001002051	syntaxin 12 [Source:RefSeq peptide;Acc:NP_001002051]
NM_001002052	39S ribosomal protein L23, mitochondrial (L23mt)(MRP-L23) [Source:UniProtKB/Swiss-Prot;Acc:Q6IQS9]
NM_001002053	splicing factor, arginine/serine-rich 3a [Source:RefSeq peptide;Acc:NP_001002053]
NM_001002055	COP9 signalosome complex subunit 2 (Signalosome subunit 2) [Source:UniProtKB/Swiss-Prot;Acc:Q6IQT4]
NM_001002056	hypoxanthine phosphoribosyltransferase 1, like [Source:RefSeq peptide;Acc:NP_001002056]
NM_001002057	N-acetylglucosamine-1-phosphate transferase, gamma subunit [Source:RefSeq peptide;Acc:NP_001002057]
NM_001002058	SUMO-activating enzyme subunit 1 (Ubiquitin-like 1-activating enzyme E1A) [Source:UniProtKB/Swiss-Prot;Acc:Q6IQS6]
NM_001002060	eukaryotic translation initiation factor 2B, subunit 1 alpha [Source:RefSeq peptide;Acc:NP_001002060]
NM_001002061	ras-related C3 botulinum toxin substrate 2 (rho family, small GTP binding protein Rac2) [Source:RefSeq peptide;Acc:NP_001002061]
NM_001002064	proteasome (prosome, macropain) 26S subunit, ATPase, 3 [Source:RefSeq peptide;Acc:NP_001002064]
NM_001002067	splicing factor 3B [Source:RefSeq peptide;Acc:NP_001002067]
NM_001002068	Cytochrome c [Source:UniProtKB/Swiss-Prot;Acc:Q6IQM2]
NM_001002069	ribosomal protein L37 [Source:RefSeq peptide;Acc:NP_001002069]
NM_001002070	proliferation-associated 2G4, a [Source:RefSeq peptide;Acc:NP_001002070]
NM_001002071	sirtuin (silent mating type information regulation 2 homolog) 6 [Source:RefSeq peptide;Acc:NP_001002071]
NM_001002072	ubiquitin-conjugating enzyme E2L 3 [Source:RefSeq peptide;Acc:NP_001002072]
NM_001002073	vesicle-associated membrane protein 3 (cellubrevin) [Source:RefSeq peptide;Acc:NP_001002073]
NM_001002075	cyclin E2 [Source:RefSeq peptide;Acc:NP_001002075]
NM_001002077	LSM6 homolog, U6 small nuclear RNA associated [Source:RefSeq peptide;Acc:NP_001002077]
NM_001002078	ribosomal protein L39 [Source:RefSeq peptide;Acc:NP_001002078]
NM_001002079	ribosomal protein S13 [Source:RefSeq peptide;Acc:NP_001002079]
NM_001002080	solute carrier family 12 (potassium/chloride transporters), member 2 [Source:RefSeq peptide;Acc:NP_001002080]
NM_001002081	small nuclear ribonucleoprotein D3 polypeptide [Source:RefSeq peptide;Acc:NP_001002081]
NM_001002082	signal sequence receptor, delta [Source:RefSeq peptide;Acc:NP_001002082]
NM_001002083	hypothetical protein LOC100000855 [Source:RefSeq peptide;Acc:NP_001002083]
NM_001002084	Mediator of RNA polymerase II transcription subunit 6 (Mediator complex subunit 6) [Source:UniProtKB/Swiss-Prot;Acc:Q6IQ63]
NM_001002086	nudix-type motif 5 [Source:RefSeq peptide;Acc:NP_001002086]
NM_001002087	ring finger protein 14 [Source:RefSeq peptide;Acc:NP_001002087]
NM_001002089	tumor susceptibility gene 101 [Source:RefSeq peptide;Acc:NP_001002089]
NM_001002090	chromobox homolog 1b [Source:RefSeq peptide;Acc:NP_001002090]
NM_001002091	proteasome (prosome, macropain) 26S subunit, ATPase, 1b [Source:RefSeq peptide;Acc:NP_001002091]
NM_001002093	tubulin, delta 1 [Source:RefSeq peptide;Acc:NP_001002093]
NM_001002094	methionine sulfoxide reductase B3 [Source:RefSeq peptide;Acc:NP_001002094]
NM_001002095	mitogen-activated protein kinase 11 [Source:RefSeq peptide;Acc:NP_001002095]
NM_001002096	Protein YIPF6 (YIP1 family member 6) [Source:UniProtKB/Swiss-Prot;Acc:Q6IQ85]
NM_001002097	Probable protein BRICK1 [Source:UniProtKB/Swiss-Prot;Acc:Q6IQ86]
NM_001002098	transmembrane protein 19 [Source:RefSeq peptide;Acc:NP_001002098]
NM_001002099	solute carrier family 25 (mitochondrial carrier; oxoglutarate carrier), member 11 [Source:RefSeq peptide;Acc:NP_001002099]
NM_001002100	hypothetical protein LOC415190 [Source:RefSeq peptide;Acc:NP_001002100]
NM_001002102	hypothetical protein LOC415192 [Source:RefSeq peptide;Acc:NP_001002102]
NM_001002103	autophagy-related 4C-like [Source:RefSeq peptide;Acc:NP_001002103]
NM_001002104	LysM and putative peptidoglycan-binding domain-containing protein 3 [Source:UniProtKB/Swiss-Prot;Acc:Q6IQA2]
NM_001002105	CDK5 regulatory subunit associated protein 3 [Source:RefSeq peptide;Acc:NP_001002105]
NM_001002106	ribosomal protein L5 [Source:RefSeq peptide;Acc:NP_001002106]
NM_001002108	INO80 complex subunit C-like [Source:RefSeq peptide;Acc:NP_001002108]
NM_001002111	male-enhanced antigen [Source:RefSeq peptide;Acc:NP_001002111]
NM_001002113	Thioredoxin-related transmembrane protein 2 Precursor (Thioredoxin domain-containing protein 14) [Source:UniProtKB/Swiss-Prot;Acc:Q6IQC7]
NM_001002114	actin related protein 2/3 complex, subunit 3 [Source:RefSeq peptide;Acc:NP_001002114]
NM_001002116	LUC7-like [Source:RefSeq peptide;Acc:NP_001002116]
NM_001002117	ribokinase [Source:RefSeq peptide;Acc:NP_001002117]
NM_001002118	hypothetical protein LOC415208 [Source:RefSeq peptide;Acc:NP_001002118]
NM_001002119	tropomyosin 2 (beta) [Source:RefSeq peptide;Acc:NP_001002119]
NM_001002121	Poly(U)-binding-splicing factor PUF60-B [Source:UniProtKB/Swiss-Prot;Acc:Q6IQE0]
NM_001002122	tetratricopeptide repeat domain 4 isoform 1 [Source:RefSeq peptide;Acc:NP_001002122]
NM_001002123	v-ral simian leukemia viral oncogene homolog B [Source:RefSeq peptide;Acc:NP_001003649]
NM_001002124	PSMC3 interacting protein [Source:RefSeq peptide;Acc:NP_001002124]
NM_001002125	chemokine (C-C motif) receptor 6a [Source:RefSeq peptide;Acc:NP_001002125]
NM_001002126	guanylate kinase [Source:RefSeq peptide;Acc:NP_001002126]
NM_001002127	general transcription factor IIF, polypeptide 2, 30kDa [Source:RefSeq peptide;Acc:NP_001096603]
NM_001002128	farnesyltransferase, CAAX box, beta [Source:RefSeq peptide;Acc:NP_001002128]
NM_001002130	mannose-P-dolichol utilization defect 1b [Source:RefSeq peptide;Acc:NP_001002130]
NM_001002131	proteasome 26S non-ATPase subunit 8 [Source:RefSeq peptide;Acc:NP_001002131]
NM_001002132	Lipid phosphate phosphatase-related protein type 1 [Source:UniProtKB/Swiss-Prot;Acc:Q6IQH6]
NM_001002133	hypothetical protein LOC415223 [Source:RefSeq peptide;Acc:NP_001002133]
NM_001002134	transmembrane emp24 protein transport domain containing 4 [Source:RefSeq peptide;Acc:NP_001002134]
NM_001002135	transmembrane protein 77 [Source:RefSeq peptide;Acc:NP_001002135]
NM_001002137	hypothetical protein LOC415227 [Source:RefSeq peptide;Acc:NP_001002137]
NM_001002139	ribosomal protein L11 [Source:RefSeq peptide;Acc:NP_001002139]
NM_001002143	dehydrogenase/reductase (SDR family) member 11b [Source:RefSeq peptide;Acc:NP_001002143]
NM_001002144	Mediator of RNA polymerase II transcription subunit 22 (Mediator complex subunit 22)(Surfeit locus protein 5) [Source:UniProtKB/Swiss-Prot;Acc:A5WUL3]
NM_001002145	calcium binding protein 39 [Source:RefSeq peptide;Acc:NP_001002145]
NM_001002146	peptidylprolyl isomerase-like 3 [Source:RefSeq peptide;Acc:NP_001002146]
NM_001002147	D-dopachrome tautomerase [Source:RefSeq peptide;Acc:NP_001002147]
NM_001002148	ribonuclease P 40 subunit like [Source:RefSeq peptide;Acc:NP_001002148]
NM_001002149	phosphatidylinositol glycan anchor biosynthesis, class K [Source:RefSeq peptide;Acc:NP_001002149]
NM_001002151	Calumenin-A Precursor [Source:UniProtKB/Swiss-Prot;Acc:Q6IQP3]
NM_001002152	RAP1A, member of RAS oncogene family [Source:RefSeq peptide;Acc:NP_001002152]
NM_001002154	adaptor-related protein complex 3, mu 2 subunit [Source:RefSeq peptide;Acc:NP_001002154]
NM_001002156	DCN1, defective in cullin neddylation 1, domain containing 2 [Source:RefSeq peptide;Acc:NP_001002156]
NM_001002157	isocitrate dehydrogenase 3, beta subunit [Source:RefSeq peptide;Acc:NP_001002157]
NM_001002158	reticulocalbin 3, EF-hand calcium binding domain [Source:RefSeq peptide;Acc:NP_001002158]
NM_001002159	tRNA nucleotidyl transferase, CCA-adding, 1 [Source:RefSeq peptide;Acc:NP_001002159]
NM_001002160	Ribosome production factor 1 (Ribosome biogenesis protein RPF1)(Brix domain-containing protein 5) [Source:UniProtKB/Swiss-Prot;Acc:Q6IQU6]
NM_001002161	Integrator complex subunit 12 (Int12) [Source:UniProtKB/Swiss-Prot;Acc:Q6IQU7]
NM_001002162	ELL associated factor 2 [Source:RefSeq peptide;Acc:NP_001002162]
NM_001002163	hypothetical protein LOC415253 [Source:RefSeq peptide;Acc:NP_001002163]
NM_001002164	casein kinase II alpha 1 subunit [Source:RefSeq peptide;Acc:NP_001002164]
NM_001002166	Lysine-specific demethylase 5B-B (EC 1.14.11.-)(Histone demethylase JARID1B-B)(Jumonji/ARID domain-containing protein 1B-B) [Source:UniProtKB/Swiss-Prot;Acc:Q6IQX0]
NM_001002167	Melanoregulin [Source:UniProtKB/Swiss-Prot;Acc:Q6GQM0]
NM_001002168	RanBP-type and C3HC4-type zinc finger containing 1 [Source:RefSeq peptide;Acc:NP_001002168]
NM_001002169	spermidine/spermine N1-acetyltransferase [Source:RefSeq peptide;Acc:NP_001002169]
NM_001002173	nuclear receptor subfamily 4, group A, member 1 [Source:RefSeq peptide;Acc:NP_001002173]
NM_001002174	mitochondrial ribosome recycling factor [Source:RefSeq peptide;Acc:NP_001002174]
NM_001002175	basic beta 1 syntrophin [Source:RefSeq peptide;Acc:NP_001002175]
NM_001002178	hypothetical protein LOC431725 [Source:RefSeq peptide;Acc:NP_001002178]
NM_001002179	transmembrane protein 30B [Source:RefSeq peptide;Acc:NP_001002179]
NM_001002180	Alpha-1,3-mannosyl-glycoprotein 4-beta-N-acetylglucosaminyltransferase B (EC 2.4.1.145)(UDP-N-acetylglucosamine: alpha-1,3-D-mannoside beta-1,4-N-acetylglucosaminyltransferase IVb)(N-glycosyl-oligosaccharide-glycoprotein N-acetylglucosaminyltransferase IVb)(N-acetylglucosaminyltransferase IVb)(GlcNAc-T IVb)(GnT-IVb) [Source:UniProtKB/Swiss-Prot;Acc:Q6GMK0]
NM_001002181	methylenetetrahydrofolate dehydrogenase 2 [Source:RefSeq peptide;Acc:NP_001002181]
NM_001002182	hypothetical protein LOC431729 [Source:RefSeq peptide;Acc:NP_001002182]
NM_001002183	CDC42 effector protein (Rho GTPase binding) 4 [Source:RefSeq peptide;Acc:NP_001002183]
NM_001002184	Lipopolysaccharide-induced tumor necrosis factor-alpha factor homolog (LPS-induced TNF-alpha factor homolog) [Source:UniProtKB/Swiss-Prot;Acc:Q6GMG8]
NM_001002186	Tetraspanin-9 (Tspan-9) [Source:UniProtKB/Swiss-Prot;Acc:Q6GMK6]
NM_001002191	MOB1, Mps One Binder kinase activator-like 2C [Source:RefSeq peptide;Acc:NP_001002191]
NM_001002192	Cytidine monophosphate-N-acetylneuraminic acid hydroxylase (CMP-N-acetylneuraminic acid hydroxylase)(EC 1.14.18.2)(CMP-Neu5Ac hydroxylase)(CMP-NeuAc hydroxylase)(CMP-N-acetylneuraminate monooxygenase) [Source:UniProtKB/Swiss-Prot;Acc:Q6GML1]
NM_001002193	hypothetical protein LOC431740 [Source:RefSeq peptide;Acc:NP_001002193]
NM_001002196	Mannose-1-phosphate guanyltransferase alpha-A (EC 2.7.7.13)(GTP-mannose-1-phosphate guanylyltransferase subunit alpha-A)(GDP-mannose pyrophosphorylase A-A) [Source:UniProtKB/Swiss-Prot;Acc:Q6GMK8]
NM_001002198	BTB (POZ) domain containing 9 [Source:RefSeq peptide;Acc:NP_001002198]
NM_001002199	hypothetical protein LOC431746 [Source:RefSeq peptide;Acc:NP_001002199]
NM_001002200	TruB pseudouridine (psi) synthase homolog 2 [Source:RefSeq peptide;Acc:NP_001002200]
NM_001002201	drebrin-like [Source:RefSeq peptide;Acc:NP_001002201]
NM_001002203	Protein FAM32A-like [Source:UniProtKB/Swiss-Prot;Acc:Q6GQN4]
NM_001002204	Pre-mRNA-splicing factor 18 (PRP18 homolog) [Source:UniProtKB/Swiss-Prot;Acc:Q6GMH0]
NM_001002205	dehydrogenase/reductase (SDR family) member 1 [Source:RefSeq peptide;Acc:NP_001002205]
NM_001002207	acetyl-Coenzyme A acyltransferase 1 [Source:RefSeq peptide;Acc:NP_001002207]
NM_001002208	tubulin polyglutamylase complex subunit 2 [Source:RefSeq peptide;Acc:NP_001002208]
NM_001002209	Rab9 effector protein with Kelch motifs [Source:UniProtKB/Swiss-Prot;Acc:Q6GQN7]
NM_001002211	phosphatidic acid phosphatase type 2 domain containing 1B [Source:RefSeq peptide;Acc:NP_001002211]
NM_001002212	protease, serine, 35 [Source:RefSeq peptide;Acc:NP_001002212]
NM_001002213	Putative deoxyribonuclease TATDN1 (EC 3.1.21.-) [Source:UniProtKB/Swiss-Prot;Acc:Q6GML7]
NM_001002214	transcription factor CP2-like 1 [Source:RefSeq peptide;Acc:NP_001002214]
NM_001002215	hypothetical protein LOC431762 [Source:RefSeq peptide;Acc:NP_001002215]
NM_001002216	growth arrest and DNA-damage-inducible, alpha [Source:RefSeq peptide;Acc:NP_001002216]
NM_001002217	carboxypeptidase A4 [Source:RefSeq peptide;Acc:NP_001002217]
NM_001002219	HtrA serine peptidase 1 [Source:RefSeq peptide;Acc:NP_001002219]
NM_001002220	dynactin 3 (p22) [Source:RefSeq peptide;Acc:NP_001002220]
NM_001002221	hypothetical protein LOC431768 [Source:RefSeq peptide;Acc:NP_001002221]
NM_001002222	p21-activated kinase 4 [Source:RefSeq peptide;Acc:NP_001002222]
NM_001002223	membrane protein, palmitoylated 2b (MAGUK p55 subfamily member 2b) [Source:RefSeq peptide;Acc:NP_001002223]
NM_001002226	Enolase-phosphatase E1 (EC 3.1.3.77)(2,3-diketo-5-methylthio-1-phosphopentane phosphatase)(MASA homolog) [Source:UniProtKB/Swiss-Prot;Acc:Q6GMI7]
NM_001002227	biglycan [Source:RefSeq peptide;Acc:NP_001002227]
NM_001002228	Rhomboid family member 1 [Source:UniProtKB/Swiss-Prot;Acc:Q6GMF8]
NM_001002229	sorting nexin 7 [Source:RefSeq peptide;Acc:NP_001002229]
NM_001002230	tubulin, alpha 7 like [Source:RefSeq peptide;Acc:NP_001002230]
NM_001002297	Guanine nucleotide-binding protein-like 3 (Nucleostemin-like protein) [Source:UniProtKB/Swiss-Prot;Acc:Q6DRP2]
NM_001002298	Arsenical pump-driving ATPase (EC 3.6.3.16)(Arsenite-translocating ATPase)(Arsenical resistance ATPase)(Arsenite-transporting ATPase) [Source:UniProtKB/Swiss-Prot;Acc:Q6IQE5]
NM_001002299	Receptor-type tyrosine-protein phosphatase U Precursor (R-PTP-U)(EC 3.1.3.48)(Receptor-type protein-tyrosine phosphatase psi)(R-PTP-psi) [Source:UniProtKB/Swiss-Prot;Acc:B3DK56]
NM_001002300	hypothetical protein LOC336578 [Source:RefSeq peptide;Acc:NP_001002300]
NM_001002301	PR domain containing 5 [Source:RefSeq peptide;Acc:NP_001002301]
NM_001002303	hypothetical protein LOC432374 [Source:RefSeq peptide;Acc:NP_001002303]
NM_001002304	twinfilin, actin-binding protein, homolog 1b [Source:RefSeq peptide;Acc:NP_001002304]
NM_001002306	mitochondrial ribosomal protein S33 [Source:RefSeq peptide;Acc:NP_001002306]
NM_001002310	polycystic kidney disease 2 [Source:RefSeq peptide;Acc:NP_001002310]
NM_001002312	Intraflagellar transport protein 172 homolog [Source:UniProtKB/Swiss-Prot;Acc:Q5RHH4]
NM_001002313	intraflagellar transport 81 homolog [Source:RefSeq peptide;Acc:NP_001002313]
NM_001002314	hypermethylated in cancer 1 [Source:RefSeq peptide;Acc:NP_001002314]
NM_001002315	Malcavernin (Cerebral cavernous malformations protein 2 homolog)(Valentine) [Source:UniProtKB/Swiss-Prot;Acc:Q6DRP4]
NM_001002317	polymerase (RNA) II (DNA directed) polypeptide D [Source:RefSeq peptide;Acc:NP_001002317]
NM_001002318	hypothetical protein LOC436590 [Source:RefSeq peptide;Acc:NP_001002318]
NM_001002319	Ubiquitin-like domain-containing CTD phosphatase 1 (EC 3.1.3.16) [Source:UniProtKB/Swiss-Prot;Acc:Q6DI37]
NM_001002320	STARD3 N-terminal like [Source:RefSeq peptide;Acc:NP_001002320]
NM_001002321	tRNA methyltransferase 61 homolog A [Source:RefSeq peptide;Acc:NP_001002321]
NM_001002322	Zinc transporter 5 (ZnT-5)(Solute carrier family 30 member 5) [Source:UniProtKB/Swiss-Prot;Acc:Q6DG36]
NM_001002323	nudix-type motif 2 [Source:RefSeq peptide;Acc:NP_001002323]
NM_001002324	zinc finger, DHHC-type containing 24 [Source:RefSeq peptide;Acc:NP_001002324]
NM_001002325	retinol dehydrogenase 12 [Source:RefSeq peptide;Acc:NP_001002325]
NM_001002326	plastin 3 [Source:RefSeq peptide;Acc:NP_001002326]
NM_001002327	suppression of tumorigenicity 5 [Source:RefSeq peptide;Acc:NP_001002327]
NM_001002328	emopamil binding protein (sterol isomerase) [Source:RefSeq peptide;Acc:NP_001002328]
NM_001002330	Ubiquitin-conjugating enzyme E2 Z (EC 6.3.2.19)(Ubiquitin-protein ligase Z)(Ubiquitin carrier protein Z) [Source:UniProtKB/Swiss-Prot;Acc:Q6DG60]
NM_001002333	syntaxin 5 [Source:RefSeq peptide;Acc:NP_001002333]
NM_001002335	karyopherin alpha 2 (RAG cohort 1, importin alpha 1) [Source:RefSeq peptide;Acc:NP_001002335]
NM_001002336	MAP kinase-activated protein kinase 5 [Source:RefSeq peptide;Acc:NP_001002336]
NM_001002337	HCLS1 associated protein X-1 [Source:RefSeq peptide;Acc:NP_001002337]
NM_001002338	patatin-like phospholipase domain containing 2 [Source:RefSeq peptide;Acc:NP_001002338]
NM_001002339	ADP-ribosylation factor-like 5A [Source:RefSeq peptide;Acc:NP_001002339]
NM_001002341	centromere protein N [Source:RefSeq peptide;Acc:NP_001002341]
NM_001002342	Nuclear prelamin A recognition factor [Source:UniProtKB/Swiss-Prot;Acc:Q6DHP6]
NM_001002344	hypothetical protein LOC436616 [Source:RefSeq peptide;Acc:NP_001002344]
NM_001002346	Voltage-gated hydrogen channel 1 (Hydrogen voltage-gated channel 1)(HV1) [Source:UniProtKB/Swiss-Prot;Acc:Q6DHQ1]
NM_001002351	prenyl (decaprenyl) diphosphate synthase, subunit 2 [Source:RefSeq peptide;Acc:NP_001002351]
NM_001002353	DnaJ (Hsp40) homolog, subfamily B, member 6 [Source:RefSeq peptide;Acc:NP_001002353]
NM_001002354	bisphosphate nucleotidase 1 [Source:RefSeq peptide;Acc:NP_001002354]
NM_001002356	Nogo-B receptor Precursor (NgBR)(Nuclear undecaprenyl pyrophosphate synthase 1 homolog) [Source:UniProtKB/Swiss-Prot;Acc:Q6DHR8]
NM_001002359	saccharopine dehydrogenase a [Source:RefSeq peptide;Acc:NP_001002359]
NM_001002360	Solute carrier family 25 member 40 [Source:UniProtKB/Swiss-Prot;Acc:Q6DHC3]
NM_001002363	CD36 antigen [Source:RefSeq peptide;Acc:NP_001002363]
NM_001002364	hypothetical protein LOC436637 [Source:RefSeq peptide;Acc:NP_001002364]
NM_001002365	K(lysine) acetyltransferase 5 [Source:RefSeq peptide;Acc:NP_001002365]
NM_001002366	tight junction protein 2b [Source:RefSeq peptide;Acc:NP_001002366]
NM_001002368	cathepsin L.1 [Source:RefSeq peptide;Acc:NP_001002368]
NM_001002369	aldo-keto reductase family 7, member A2 [Source:RefSeq peptide;Acc:NP_001002369]
NM_001002370	hypothetical protein LOC436643 [Source:RefSeq peptide;Acc:NP_001002370]
NM_001002371	eukaryotic translation elongation factor 1 alpha 2 [Source:RefSeq peptide;Acc:NP_001002371]
NM_001002372	transmembrane 4 L six family member 5 [Source:RefSeq peptide;Acc:NP_001002372]
NM_001002373	galactose mutarotase [Source:RefSeq peptide;Acc:NP_001002373]
NM_001002374	aldehyde dehydrogenase 6A1 [Source:RefSeq peptide;Acc:NP_001002374]
NM_001002375	RD RNA binding protein [Source:RefSeq peptide;Acc:NP_001002375]
NM_001002376	hypothetical protein LOC436649 [Source:RefSeq peptide;Acc:NP_001002376]
NM_001002378	ferritin heavy chain [Source:RefSeq peptide;Acc:NP_001002378]
NM_001002380	Cleft lip and palate transmembrane protein 1-like protein (CLPTM1-like protein) [Source:UniProtKB/Swiss-Prot;Acc:Q6DHU1]
NM_001002382	RNA binding motif protein 34 [Source:RefSeq peptide;Acc:NP_001002382]
NM_001002384	cleavage and polyadenylation specific factor 2 (cpsf2), mRNA [Source:RefSeq DNA;Acc:NM_001002384]
NM_001002386	lysyl-tRNA synthetase [Source:RefSeq peptide;Acc:NP_001002386]
NM_001002387	Lymphokine-activated killer T-cell-originated protein kinase homolog (EC 2.7.12.2)(PDZ-binding kinase) [Source:UniProtKB/Swiss-Prot;Acc:Q6DHU8]
NM_001002388	SNF related kinase [Source:RefSeq peptide;Acc:NP_001002388]
NM_001002389	inositol hexaphosphate kinase 2 [Source:RefSeq peptide;Acc:NP_001002389]
NM_001002391	kidney and liver proline oxidase 1 [Source:RefSeq peptide;Acc:NP_001002391]
NM_001002393	Coiled-coil domain-containing protein 75 [Source:UniProtKB/Swiss-Prot;Acc:Q6DGZ0]
NM_001002394	B9 domain-containing protein 2 [Source:UniProtKB/Swiss-Prot;Acc:Q6DGZ1]
NM_001002397	guanine nucleotide binding protein (G protein), gamma 7 [Source:RefSeq peptide;Acc:NP_001002397]
NM_001002399	pyruvate dehydrogenase E1 alpha 1 [Source:RefSeq peptide;Acc:NP_001002399]
NM_001002401	Probable 39S ribosomal protein L24, mitochondrial Precursor (L24mt)(MRP-L24) [Source:UniProtKB/Swiss-Prot;Acc:Q6DH02]
NM_001002402	hypothetical protein LOC436675 [Source:RefSeq peptide;Acc:NP_001002402]
NM_001002403	deoxyribonuclease I-like 3, like [Source:RefSeq peptide;Acc:NP_001002403]
NM_001002406	nuclear receptor subfamily 4, group A, member 2b [Source:RefSeq peptide;Acc:NP_001002406]
NM_001002409	RNA binding protein with multiple splicing 2 [Source:RefSeq peptide;Acc:NP_001002409]
NM_001002412	zinc finger, FYVE domain containing 19 [Source:RefSeq peptide;Acc:NP_001002412]
NM_001002415	Vacuolar protein sorting-associated protein 26B-like (Vesicle protein sorting 26B-like) [Source:UniProtKB/Swiss-Prot;Acc:Q6DH23]
NM_001002416	ependymin related protein 1 [Source:RefSeq peptide;Acc:NP_001002416]
NM_001002417	Mediator of RNA polymerase II transcription subunit 31 (Mediator complex subunit 31)(Mediator complex subunit soh1) [Source:UniProtKB/Swiss-Prot;Acc:Q6DH26]
NM_001002418	mitochondrial ribosomal protein S26 [Source:RefSeq peptide;Acc:NP_001002418]
NM_001002419	ectonucleoside triphosphate diphosphohydrolase 4 [Source:RefSeq peptide;Acc:NP_001002419]
NM_001002420	GTPase activating protein and VPS9 domains 1 [Source:RefSeq peptide;Acc:NP_001002420]
NM_001002421	COMM domain containing 2 [Source:RefSeq peptide;Acc:NP_001002421]
NM_001002423	alpha- and gamma-adaptin-binding protein p34 [Source:RefSeq peptide;Acc:NP_001002423]
NM_001002424	Heme transporter hrg1-B (Heme-responsive gene 1 protein homolog B)(HRG-1B)(Solute carrier family 48 member 1-A) [Source:UniProtKB/Swiss-Prot;Acc:Q6ZM28]
NM_001002425	HAUS augmin-like complex, subunit 4 [Source:RefSeq peptide;Acc:NP_001002425]
NM_001002427	Enhancer of yellow 2 transcription factor homolog [Source:UniProtKB/Swiss-Prot;Acc:Q6DH42]
NM_001002429	Mitogen-activated protein kinase organizer 1 (MAPK organizer 1) [Source:UniProtKB/Swiss-Prot;Acc:Q6DH44]
NM_001002430	Acid phosphatase-like protein 2 Precursor (EC 3.1.3.2) [Source:UniProtKB/Swiss-Prot;Acc:Q6DH46]
NM_001002431	regulator of G-protein signaling 20 [Source:RefSeq peptide;Acc:NP_001002431]
NM_001002433	DnaJ homolog, subfamily C, member 9 [Source:RefSeq peptide;Acc:NP_001002433]
NM_001002434	kidney injury molecule 1 [Source:RefSeq peptide;Acc:NP_001002434]
NM_001002435	polyglutamine binding protein 1-like [Source:RefSeq peptide;Acc:NP_001002435]
NM_001002436	proteasome 26S non-ATPase subunit 9 [Source:RefSeq peptide;Acc:NP_001002436]
NM_001002438	dpy-30-like protein [Source:RefSeq peptide;Acc:NP_001002438]
NM_001002439	tetraspanin 18b [Source:RefSeq peptide;Acc:NP_001002439]
NM_001002440	transcription elongation factor B (SIII), polypeptide 1 [Source:RefSeq peptide;Acc:NP_001002440]
NM_001002442	nucleotide binding protein-like [Source:RefSeq peptide;Acc:NP_001002442]
NM_001002444	2,4-dienoyl CoA reductase 1 [Source:RefSeq peptide;Acc:NP_001002444]
NM_001002445	ras homolog gene family, member Ad [Source:RefSeq peptide;Acc:NP_001002445]
NM_001002448	inhibitor of growth family, member 2 [Source:RefSeq peptide;Acc:NP_001002448]
NM_001002449	hypothetical protein LOC436722 [Source:RefSeq peptide;Acc:NP_001002449]
NM_001002451	ubiquitin fusion degradation 1-like [Source:RefSeq peptide;Acc:NP_001002451]
NM_001002454	GTP-binding protein 10 [Source:UniProtKB/Swiss-Prot;Acc:Q6DHF7]
NM_001002456	Histone-lysine N-methyltransferase SETD7 (EC 2.1.1.43)(SET domain-containing protein 7) [Source:UniProtKB/Swiss-Prot;Acc:Q6DHG0]
NM_001002458	hypothetical protein LOC436731 [Source:RefSeq peptide;Acc:NP_001002458]
NM_001002460	hypothetical protein LOC436733 [Source:RefSeq peptide;Acc:NP_001002460]
NM_001002461	thioredoxin [Source:RefSeq peptide;Acc:NP_001002461]
NM_001002465	Mitochondrial import inner membrane translocase subunit Tim13 [Source:UniProtKB/Swiss-Prot;Acc:Q6DGJ3]
NM_001002466	BRCA1 associated protein [Source:RefSeq peptide;Acc:NP_001002466]
NM_001002467	adiponectin receptor 1a [Source:RefSeq peptide;Acc:NP_001002467]
NM_001002468	peroxiredoxin 2 [Source:RefSeq peptide;Acc:NP_001002468]
NM_001002469	N-ethylmaleimide sensitive fusion protein attachment protein gamma [Source:RefSeq peptide;Acc:NP_001002469]
NM_001002470	surfeit gene 4, like [Source:RefSeq peptide;Acc:NP_001002470]
NM_001002473	ADP-ribosylation factor-like 1 [Source:RefSeq peptide;Acc:NP_001002473]
NM_001002476	polymerase (RNA) III (DNA directed) polypeptide H (22.9kD) [Source:RefSeq peptide;Acc:NP_001002476]
NM_001002477	SPRY domain containing 4 [Source:RefSeq peptide;Acc:NP_001002477]
NM_001002481	glutathione transferase zeta 1 isoform 1 [Source:RefSeq peptide;Acc:NP_001025442]
NM_001002482	trafficking protein particle complex 5 [Source:RefSeq peptide;Acc:NP_001002482]
NM_001002484	Transmembrane protein 147 [Source:UniProtKB/Swiss-Prot;Acc:Q6DGL7]
NM_001002485	mitochondrial ribosomal protein S15 [Source:RefSeq peptide;Acc:NP_001002485]
NM_001002486	ribosomal protein L38 [Source:RefSeq peptide;Acc:NP_001002486]
NM_001002488	Protein FAM100A [Source:UniProtKB/Swiss-Prot;Acc:Q6DGM1]
NM_001002489	Succinate dehydrogenase [ubiquinone] cytochrome b small subunit A, mitochondrial Precursor (CybS-A)(Succinate-ubiquinone reductase membrane anchor subunit A)(Succinate dehydrogenase complex subunit D-A)(Succinate-ubiquinone oxidoreductase cytochrome b small subunit A) [Source:UniProtKB/Swiss-Prot;Acc:Q6DGM2]
NM_001002490	tweety homolog 2 [Source:RefSeq peptide;Acc:NP_001002490]
NM_001002492	CKLF-like MARVEL transmembrane domain containing 4 [Source:RefSeq peptide;Acc:NP_001002492]
NM_001002495	ubiquinol-cytochrome c reductase, complex III subunit VII [Source:RefSeq peptide;Acc:NP_001002495]
NM_001002497	dynactin 5 [Source:RefSeq peptide;Acc:NP_001002497]
NM_001002499	Sec61 gamma subunit [Source:RefSeq peptide;Acc:NP_001002499]
NM_001002500	otubain 1 [Source:RefSeq peptide;Acc:NP_001002500]
NM_001002502	N-6 adenine-specific DNA methyltransferase 1 [Source:RefSeq peptide;Acc:NP_001002502]
NM_001002504	HECT domain containing 1 [Source:RefSeq peptide;Acc:NP_001002504]
NM_001002506	LYR motif containing 1 [Source:UniProtKB/Swiss-Prot;Acc:Q6DGP7]
NM_001002507	Neuritin Precursor [Source:UniProtKB/Swiss-Prot;Acc:Q6DGP8]
NM_001002509	Transcription elongation factor SPT4 (DRB sensitivity-inducing factor small subunit)(DSIF small subunit) [Source:UniProtKB/Swiss-Prot;Acc:Q6DGQ0]
NM_001002512	UPF0547 protein C16orf87 homolog [Source:UniProtKB/Swiss-Prot;Acc:Q6DGQ4]
NM_001002513	solute carrier family 1 (glutamate/neutral amino acid transporter), member 4 [Source:RefSeq peptide;Acc:NP_001002513]
NM_001002514	Dual specificity protein phosphatase 22-A (EC 3.1.3.48)(EC 3.1.3.16) [Source:UniProtKB/Swiss-Prot;Acc:Q1LWL2]
NM_001002517	ADP-ribosylation-like factor 6 interacting protein 5 [Source:RefSeq peptide;Acc:NP_001002517]
NM_001002518	mitochondrial ribosomal protein L46 [Source:RefSeq peptide;Acc:NP_001002518]
NM_001002519	transmembrane protein 203 [Source:RefSeq peptide;Acc:NP_001002519]
NM_001002521	SEC11-like 1 [Source:RefSeq peptide;Acc:NP_001002521]
NM_001002522	Brain protein 16 [Source:UniProtKB/Swiss-Prot;Acc:Q6DGR4]
NM_001002525	ribonuclease P/MRP 38 subunit [Source:RefSeq peptide;Acc:NP_001002525]
NM_001002526	ATPase, H+ transporting, V1 subunit F [Source:RefSeq peptide;Acc:NP_001002526]
NM_001002527	Sec61 beta subunit [Source:RefSeq peptide;Acc:NP_001002527]
NM_001002528	ankyrin repeat and SOCS box-containing 13 [Source:RefSeq peptide;Acc:NP_001002528]
NM_001002529	proteasome assembly chaperone 3 [Source:RefSeq peptide;Acc:NP_001002529]
NM_001002530	RAB3C, member RAS oncogene family [Source:RefSeq peptide;Acc:NP_001002530]
NM_001002533	RAB11 family interacting protein 4 (class II) a [Source:RefSeq peptide;Acc:NP_001002533]
NM_001002534	Nucleolar protein 16 [Source:UniProtKB/Swiss-Prot;Acc:Q6DGI3]
NM_001002535	RWD domain containing 1 [Source:RefSeq peptide;Acc:NP_001002535]
NM_001002536	hypothetical protein LOC436809 [Source:RefSeq peptide;Acc:NP_001002536]
NM_001002539	adaptor-related protein complex 3, sigma 2 subunit [Source:RefSeq peptide;Acc:NP_001002539]
NM_001002540	hypothetical protein LOC436813 [Source:RefSeq peptide;Acc:NP_001002540]
NM_001002542	Calcium/calmodulin-dependent protein kinase type II delta 2 chain (EC 2.7.11.17)(Calcium/calmodulin-dependent protein kinase type II delta-A chain)(CaM-kinase II delta-A chain)(CaM kinase II subunit delta-A)(CaMK-II subunit delta-A) [Source:UniProtKB/Swiss-Prot;Acc:Q6DGS3]
NM_001002543	zgc:92791 [Source:RefSeq peptide;Acc:NP_001002543]
NM_001002544	hypothetical protein LOC436817 [Source:RefSeq peptide;Acc:NP_001002544]
NM_001002546	VAMP (vesicle-associated membrane protein)-associated protein A, like [Source:RefSeq peptide;Acc:NP_001002546]
NM_001002547	proteasome inhibitor subunit 1 [Source:RefSeq peptide;Acc:NP_001002547]
NM_001002548	TBP-associated factor 11 [Source:RefSeq peptide;Acc:NP_001002548]
NM_001002549	integral membrane protein 2Ca [Source:RefSeq peptide;Acc:NP_001002549]
NM_001002550	pirin [Source:RefSeq peptide;Acc:NP_001002550]
NM_001002551	Non-structural maintenance of chromosomes element 1 homolog (Non-SMC element 1 homolog) [Source:UniProtKB/Swiss-Prot;Acc:Q6DGT7]
NM_001002553	polymerase (RNA) III (DNA directed) polypeptide K [Source:RefSeq peptide;Acc:NP_001002553]
NM_001002555	RAB11B, member RAS oncogene family [Source:RefSeq peptide;Acc:NP_001002555]
NM_001002556	mitochondrial ribosomal protein L11 [Source:RefSeq peptide;Acc:NP_001002556]
NM_001002558	Solute carrier family 25 member 46 [Source:UniProtKB/Swiss-Prot;Acc:Q6DGU5]
NM_001002559	hypothetical protein LOC436832 [Source:RefSeq peptide;Acc:NP_001002559]
NM_001002560	hypothetical protein LOC436833 [Source:RefSeq peptide;Acc:NP_001002560]
NM_001002561	chloride intracellular channel 2 [Source:RefSeq peptide;Acc:NP_001002561]
NM_001002564	hypothetical protein LOC100151595 [Source:RefSeq peptide;Acc:NP_001121894]
NM_001002565	phosphatidylinositol glycan anchor biosynthesis, class H [Source:RefSeq peptide;Acc:NP_001002565]
NM_001002566	ras-related GTP-binding protein RAB10 [Source:RefSeq peptide;Acc:NP_001002566]
NM_001002567	Mpv17-like protein 2 [Source:UniProtKB/Swiss-Prot;Acc:Q6DGV7]
NM_001002569	Probable thiopurine S-methyltransferase (Thiopurine methyltransferase)(EC 2.1.1.67) [Source:UniProtKB/Swiss-Prot;Acc:Q504A5]
NM_001002572	signal recognition particle receptor, beta subunit [Source:RefSeq peptide;Acc:NP_001002572]
NM_001002573	stress-associated endoplasmic reticulum protein 1 [Source:RefSeq peptide;Acc:NP_001002573]
NM_001002574	nuclear receptor subfamily 1, group H, member 4 [Source:RefSeq peptide;Acc:NP_001002574]
NM_001002575	transmembrane and coiled-coil domains 1 [Source:RefSeq peptide;Acc:NP_001002575]
NM_001002576	heat-responsive protein 12-like isoform 1 [Source:RefSeq peptide;Acc:NP_001012315]
NM_001002577	succinate-CoA ligase, GDP-forming alpha subunit [Source:RefSeq peptide;Acc:NP_001002577]
NM_001002578	Ankyrin repeat domain-containing protein 54 [Source:UniProtKB/Swiss-Prot;Acc:Q6DGX3]
NM_001002579	mitochondrial glycine cleavage system H protein [Source:RefSeq peptide;Acc:NP_001002579]
NM_001002583	Fas apoptotic inhibitory molecule [Source:RefSeq peptide;Acc:NP_001002583]
NM_001002585	T-cell leukemia translocation-altered gene protein homolog [Source:UniProtKB/Swiss-Prot;Acc:Q6DGY3]
NM_001002588	SEC63-like protein [Source:RefSeq peptide;Acc:NP_001002588]
NM_001002589	zgc:92716 [Source:RefSeq peptide;Acc:NP_001002589]
NM_001002592	Spindle and kinetochore-associated protein 1 [Source:UniProtKB/Swiss-Prot;Acc:Q6DHG8]
NM_001002594	sarcoglycan, epsilon [Source:RefSeq peptide;Acc:NP_001002594]
NM_001002595	egl nine homolog 1 [Source:RefSeq peptide;Acc:NP_001002595]
NM_001002597	synapsin IIa [Source:RefSeq peptide;Acc:NP_001002597]
NM_001002598	Protein LZIC (Leucine zipper and ICAT homologous domain-containing protein)(Leucine zipper and CTNNBIP1 domain-containing protein) [Source:UniProtKB/Swiss-Prot;Acc:Q6DHH7]
NM_001002600	ubiquitin-conjugating enzyme E2R 2 [Source:RefSeq peptide;Acc:NP_001002600]
NM_001002602	zinc finger, DHHC-type containing 7 [Source:RefSeq peptide;Acc:NP_001002602]
NM_001002604	mortality factor 4 like 1 [Source:RefSeq peptide;Acc:NP_001002604]
NM_001002605	sirtuin 5 [Source:RefSeq peptide;Acc:NP_001002605]
NM_001002608	RGP1 retrograde golgi transport homolog [Source:RefSeq peptide;Acc:NP_001002608]
NM_001002609	proteasome (prosome, macropain) subunit, beta type, 2 [Source:RefSeq peptide;Acc:NP_001002609]
NM_001002610	splicing factor, arginine/serine-rich 5b [Source:RefSeq peptide;Acc:NP_001002610]
NM_001002613	nuclear receptor binding factor 2 [Source:RefSeq peptide;Acc:NP_001002613]
NM_001002614	Uncharacterized protein C16orf61 homolog [Source:UniProtKB/Swiss-Prot;Acc:Q6DHJ6]
NM_001002615	MTERF domain containing 1 [Source:RefSeq peptide;Acc:NP_001002615]
NM_001002616	pellino homolog 2 [Source:RefSeq peptide;Acc:NP_001002616]
NM_001002618	Apolipoprotein A-I-binding protein Precursor (AI-BP) [Source:UniProtKB/Swiss-Prot;Acc:Q6DHK1]
NM_001002619	nucleoporin 37 [Source:RefSeq peptide;Acc:NP_001002619]
NM_001002620	hexaprenyldihydroxybenzoate methyltransferase [Source:RefSeq peptide;Acc:NP_001002620]
NM_001002621	hypothetical protein LOC436894 [Source:RefSeq peptide;Acc:NP_001002621]
NM_001002622	interferon regulatory factor 8 [Source:RefSeq peptide;Acc:NP_001002622]
NM_001002623	retinoic acid receptor responder (tazarotene induced) 3 [Source:RefSeq peptide;Acc:NP_001002623]
NM_001002624	claudin 11 [Source:RefSeq peptide;Acc:NP_001002624]
NM_001002625	suppressor of Ty 3 homolog [Source:RefSeq peptide;Acc:NP_001002625]
NM_001002627	Leucine-rich repeat-containing protein 57 [Source:UniProtKB/Swiss-Prot;Acc:Q6DHL5]
NM_001002628	Coiled-coil domain-containing protein 85C-B [Source:UniProtKB/Swiss-Prot;Acc:Q6DHL7]
NM_001002630	bisphosphoglycerate mutase [Source:RefSeq peptide;Acc:NP_001002630]
NM_001002631	DNA fragmentation factor, alpha polypeptide [Source:RefSeq peptide;Acc:NP_001002631]
NM_001002632	protein kinase, AMP-activated, beta 1 non-catalytic subunit, a [Source:RefSeq peptide;Acc:NP_001002632]
NM_001002633	crystallin, zeta like 1 [Source:RefSeq peptide;Acc:NP_001002633]
NM_001002634	NIPA-like domain containing 3 [Source:RefSeq peptide;Acc:NP_001002634]
NM_001002635	solute carrier family 17, member 9b [Source:RefSeq peptide;Acc:NP_001002635]
NM_001002636	ketohexokinase [Source:RefSeq peptide;Acc:NP_001002636]
NM_001002637	Transmembrane protein 53 [Source:UniProtKB/Swiss-Prot;Acc:Q6DHN0]
NM_001002638	prolactin regulatory element binding protein [Source:RefSeq peptide;Acc:NP_001002638]
NM_001002639	death effector domain-containing protein [Source:RefSeq peptide;Acc:NP_001002639]
NM_001002640	TM2 domain-containing protein 2 Precursor [Source:UniProtKB/Swiss-Prot;Acc:Q6DHN3]
NM_001002641	acyl-CoA synthetase short-chain family member 2 [Source:RefSeq peptide;Acc:NP_001002641]
NM_001002645	hypothetical protein LOC436918 [Source:RefSeq peptide;Acc:NP_001002645]
NM_001002646	Adenosine deaminase (EC 3.5.4.4)(Adenosine aminohydrolase) [Source:UniProtKB/Swiss-Prot;Acc:Q6DG22]
NM_001002647	early growth response 3 [Source:RefSeq peptide;Acc:NP_001002647]
NM_001002648	solute carrier family 38, member 3 [Source:RefSeq peptide;Acc:NP_001002648]
NM_001002649	ATP citrate lyase [Source:RefSeq peptide;Acc:NP_001002649]
NM_001002653	serpin peptidase inhibitor, clade B (ovalbumin), member 1 [Source:RefSeq peptide;Acc:NP_001002653]
NM_001002654	PDZ and LIM domain 5 [Source:RefSeq peptide;Acc:NP_001002654]
NM_001002656	DiGeorge syndrome critical region gene 2 [Source:RefSeq peptide;Acc:NP_001002656]
NM_001002657	ubiquinol-cytochrome c reductase core protein II [Source:RefSeq peptide;Acc:NP_001002657]
NM_001002659	ribonuclease H1 [Source:RefSeq peptide;Acc:NP_001002659]
NM_001002660	sestrin 1 [Source:RefSeq peptide;Acc:NP_001002660]
NM_001002661	RAD17 homolog [Source:RefSeq peptide;Acc:NP_001002661]
NM_001002665	Cyclin-D-binding myb-like transcription factor 1 [Source:UniProtKB/Swiss-Prot;Acc:Q6DG03]
NM_001002667	Solute carrier family 25 member 36-A [Source:UniProtKB/Swiss-Prot;Acc:Q6DG32]
NM_001002668	hypothetical protein LOC436941 [Source:RefSeq peptide;Acc:NP_001002668]
NM_001002669	Uncharacterized protein C17orf62 homolog [Source:UniProtKB/Swiss-Prot;Acc:Q6DGA7]
NM_001002672	adaptor-related protein complex 4, mu 1 subunit [Source:RefSeq peptide;Acc:NP_001002672]
NM_001002673	squamous cell carcinoma antigen recognised by T cells [Source:RefSeq peptide;Acc:NP_001002673]
NM_001002676	branched chain aminotransferase 2, mitochondrial [Source:RefSeq peptide;Acc:NP_001002676]
NM_001002677	Small ubiquitin-related modifier 3 Precursor (SUMO-3)(SUMO-3-B) [Source:UniProtKB/Swiss-Prot;Acc:Q6DI05]
NM_001002678	Mitochondrial import inner membrane translocase subunit Tim10 [Source:UniProtKB/Swiss-Prot;Acc:Q6DI06]
NM_001002679	RAB3B, member RAS oncogene family [Source:RefSeq peptide;Acc:NP_001002679]
NM_001002680	protein-kinase, interferon-inducible double stranded RNA dependent inhibitor, repressor of (P58 repressor) [Source:RefSeq peptide;Acc:NP_001002680]
NM_001002682	calsequestrin 2 [Source:RefSeq peptide;Acc:NP_001002682]
NM_001002683	dipeptidylpeptidase 3 [Source:RefSeq peptide;Acc:NP_001002683]
NM_001002685	Glycerol-3-phosphate acyltransferase 3 (GPAT3)(EC 2.3.1.15)(1-acylglycerol-3-phosphate O-acyltransferase 9)(1-AGP acyltransferase 9)(1-AGPAT 9)(Lysophosphatidic acid acyltransferase theta)(LPAAT-theta) [Source:UniProtKB/Swiss-Prot;Acc:Q6DG38]
NM_001002686	biliverdin reductase B (flavin reductase (NADPH)) [Source:RefSeq peptide;Acc:NP_001002686]
NM_001002687	hypothetical protein LOC572021 [Source:RefSeq peptide;Acc:NP_001002687]
NM_001002688	ubiquitin-conjugating enzyme [Source:RefSeq peptide;Acc:NP_001002688]
NM_001002690	cold shock domain containing C2, RNA binding [Source:RefSeq peptide;Acc:NP_001002690]
NM_001002691	G protein-coupled receptor 137bb [Source:RefSeq peptide;Acc:NP_001002691]
NM_001002692	protein phosphatase 1, regulatory (inhibitor) subunit 14B [Source:RefSeq peptide;Acc:NP_001002692]
NM_001002694	prolylcarboxypeptidase [Source:RefSeq peptide;Acc:NP_001002694]
NM_001002695	cytochrome c oxidase subunit VIb-like [Source:RefSeq peptide;Acc:NP_001002695]
NM_001002697	Density-regulated protein (DRP) [Source:UniProtKB/Swiss-Prot;Acc:Q6DH65]
NM_001002698	Mitochondrial import receptor subunit TOM20 homolog (Mitochondrial 20 kDa outer membrane protein)(Outer mitochondrial membrane receptor Tom20) [Source:UniProtKB/Swiss-Prot;Acc:Q6DH66]
NM_001002699	cysteine and glycine-rich protein 2 binding protein [Source:RefSeq peptide;Acc:NP_001002699]
NM_001002700	Fatty-acid amide hydrolase 2-A (EC 3.5.1.n2) [Source:UniProtKB/Swiss-Prot;Acc:Q6DH69]
NM_001002702	cAMP-responsive element-binding protein-like 2 [Source:UniProtKB/Swiss-Prot;Acc:Q642H2]
NM_001002703	U4/U6.U5 small nuclear ribonucleoprotein 27 kDa protein (U4/U6.U5 snRNP 27 kDa protein)(U4/U6.U5-27K)(U4/U6.U5 tri-snRNP-associated protein 3) [Source:UniProtKB/Swiss-Prot;Acc:Q6DH74]
NM_001002704	hypothetical protein LOC436977 [Source:RefSeq peptide;Acc:NP_001002704]
NM_001002707	gamma-aminobutyric acid receptor-associated protein-like [Source:RefSeq peptide;Acc:NP_001002707]
NM_001002708	phosphodiesterase 6D [Source:RefSeq peptide;Acc:NP_001002708]
NM_001002709	oligophrenin 1 [Source:RefSeq peptide;Acc:NP_001002709]
NM_001002711	FUN14 domain-containing protein 1 [Source:UniProtKB/Swiss-Prot;Acc:Q6DH87]
NM_001002712	Protein FAM36A [Source:UniProtKB/Swiss-Prot;Acc:Q6DH88]
NM_001002713	Major facilitator superfamily domain-containing protein 5 [Source:UniProtKB/Swiss-Prot;Acc:Q6DG19]
NM_001002714	Proteasome assembly chaperone 1 [Source:UniProtKB/Swiss-Prot;Acc:Q6DG91]
NM_001002715	hypothetical protein LOC436988 [Source:RefSeq peptide;Acc:NP_001002715]
NM_001002717	p21-activated kinase 2 [Source:RefSeq peptide;Acc:NP_001002717]
NM_001002718	Ubiquitin domain-containing protein 2 [Source:UniProtKB/Swiss-Prot;Acc:Q6DG43]
NM_001002719	IMP4, U3 small nucleolar ribonucleoprotein, homolog [Source:RefSeq peptide;Acc:NP_001002719]
NM_001002720	lamin B receptor [Source:RefSeq peptide;Acc:NP_001002720]
NM_001002721	Tuftelin-interacting protein 11 (Septin and tuftelin-interacting protein 1)(STIP-1) [Source:UniProtKB/Swiss-Prot;Acc:Q6DI35]
NM_001002722	Tetratricopeptide repeat protein 33 (TPR repeat protein 33) [Source:UniProtKB/Swiss-Prot;Acc:Q6DI40]
NM_001002724	hypothetical protein LOC436997 [Source:RefSeq peptide;Acc:NP_001002724]
NM_001002726	WD repeat and HMG-box DNA binding protein 1 [Source:RefSeq peptide;Acc:NP_001002726]
NM_001002728	Chaperone activity of bc1 complex-like, mitochondrial Precursor (Chaperone-ABC1-like)(aarF domain-containing protein kinase 3) [Source:UniProtKB/Swiss-Prot;Acc:Q5RGU1]
NM_001002729	WD repeat domain, phosphoinositide interacting 2 [Source:RefSeq peptide;Acc:NP_001002729]
NM_001002731	nuclear transcription factor Y, alpha like [Source:RefSeq peptide;Acc:NP_001002731]
NM_001002732	zinc finger protein 106 homolog [Source:RefSeq peptide;Acc:NP_001002732]
NM_001002738	potassium channel tetramerisation domain containing 9 [Source:RefSeq peptide;Acc:NP_001002738]
NM_001002739	hypothetical protein LOC437012 [Source:RefSeq peptide;Acc:NP_001002739]
NM_001002740	elongation factor-2 kinase [Source:RefSeq peptide;Acc:NP_001002740]
NM_001002741	arginyl aminopeptidase [Source:RefSeq peptide;Acc:NP_001002741]
NM_001002742	trafficking protein particle complex 1 [Source:RefSeq peptide;Acc:NP_001002742]
NM_001002743	thymidine kinase 2, mitochondrial [Source:RefSeq peptide;Acc:NP_001002743]
NM_001002745	inositol(myo)-1(or 4)-monophosphatase 1 [Source:RefSeq peptide;Acc:NP_001002745]
NM_001002746	propionyl-Coenzyme A carboxylase, alpha polypeptide [Source:RefSeq peptide;Acc:NP_001002746]
NM_001002747	hypothetical protein LOC437020 [Source:RefSeq peptide;Acc:NP_001002747]
NM_001002748	vertebrate transmembrane 4 superfamily-like [Source:RefSeq peptide;Acc:NP_001002748]
NM_001002749	tyrosinase-related protein 1b [Source:RefSeq peptide;Acc:NP_001002749]
NM_001002750	RAB30, member RAS oncogene family [Source:RefSeq peptide;Acc:NP_001002750]
NM_001002751	inhibitor of kappa light polypeptide gene enhancer in B-cells, kinase epsilon [Source:RefSeq peptide;Acc:NP_001002751]
NM_001002752	YEATS domain containing 4 [Source:RefSeq peptide;Acc:NP_001002752]
NM_001002754	ras-related C3 botulinum toxin substrate 3 (rho family, small GTP binding protein Rac3) [Source:RefSeq peptide;Acc:NP_001002754]
NM_001002863	Nucleolar complex protein 3 homolog (NOC3 protein homolog)(NOC3-like protein)(Nucleolar complex-associated protein 3-like protein) [Source:UniProtKB/Swiss-Prot;Acc:Q6DRN3]
NM_001002864	SNW domain containing 1 [Source:RefSeq peptide;Acc:NP_001002864]
NM_001002865	exosome component 8 [Source:RefSeq peptide;Acc:NP_001002865]
NM_001002866	ribosomal protein L14 [Source:RefSeq peptide;Acc:NP_001002866]
NM_001002868	dpy-19-like 1, like [Source:RefSeq peptide;Acc:NP_001002868]
NM_001002870	tripartite motif-containing 24 [Source:RefSeq peptide;Acc:NP_001002870]
NM_001002871	E3 ubiquitin-protein ligase TRIM33 (EC 6.3.2.-)(Tripartite motif-containing protein 33)(Transcription intermediary factor 1-gamma)(TIF1-gamma)(Ectodermin homolog)(Protein moonshine) [Source:UniProtKB/Swiss-Prot;Acc:Q6E2N3]
NM_001002872	parvin, alpha [Source:RefSeq peptide;Acc:NP_001002872]
NM_001002873	CTD (carboxy-terminal domain, RNA polymerase II, polypeptide A) phosphatase, subunit 1 [Source:RefSeq peptide;Acc:NP_001002873]
NM_001002874	GINS complex subunit 3 [Source:RefSeq peptide;Acc:NP_001002874]
NM_001002875	guanine nucleotide binding protein-like 3 (nucleolar)-like [Source:RefSeq peptide;Acc:NP_001002875]
NM_001003411	DEAD (Asp-Glu-Ala-Asp) box polypeptide 18 [Source:RefSeq peptide;Acc:NP_001003411]
NM_001003412	clathrin interactor 1 [Source:RefSeq peptide;Acc:NP_001003412]
NM_001003413	Tryptophan-rich protein [Source:UniProtKB/Swiss-Prot;Acc:Q6DRM0]
NM_001003414	NFKB activating protein-like [Source:RefSeq peptide;Acc:NP_001003414]
NM_001003415	programmed cell death 7 [Source:RefSeq peptide;Acc:NP_001003415]
NM_001003417	xylosylprotein beta 1,4-galactosyltransferase, polypeptide 7 (galactosyltransferase I) [Source:RefSeq peptide;Acc:NP_001003417]
NM_001003418	NADH dehydrogenase (ubiquinone) 1, alpha/beta subcomplex 1-like [Source:RefSeq peptide;Acc:NP_001003418]
NM_001003419	RAB3A, member RAS oncogene family [Source:RefSeq peptide;Acc:NP_001003419]
NM_001003420	Sodium/bile acid cotransporter 7 (Na(+)/bile acid cotransporter 7)(Solute carrier family 10 member 7) [Source:UniProtKB/Swiss-Prot;Acc:Q6DHK8]
NM_001003421	Down syndrome critical region protein 3 [Source:RefSeq peptide;Acc:NP_001003421]
NM_001003422	Small ubiquitin-related modifier 2 Precursor (SUMO-2) [Source:UniProtKB/Swiss-Prot;Acc:Q6DHL4]
NM_001003424	proteasome maturation protein [Source:RefSeq peptide;Acc:NP_001003424]
NM_001003425	protein phosphatase 2A activator, regulatory subunit 4 [Source:RefSeq peptide;Acc:NP_001003425]
NM_001003428	Gamma-crystallin N-B (Gamma-N-crystallin-B)(Gamma-N2-crystallin) [Source:UniProtKB/Swiss-Prot;Acc:Q6DGY7]
NM_001003429	THO complex subunit 7 homolog [Source:UniProtKB/Swiss-Prot;Acc:Q6DGZ3]
NM_001003431	hypothetical protein LOC445037 [Source:RefSeq peptide;Acc:NP_001003431]
NM_001003432	ribosomal protein L18 [Source:RefSeq peptide;Acc:NP_001003432]
NM_001003433	NF-kappa-B inhibitor-interacting Ras-like protein 2 (I-kappa-B-interacting Ras-like protein 2)(Kappa B-Ras protein 2)(KappaB-Ras2) [Source:UniProtKB/Swiss-Prot;Acc:Q6DGL2]
NM_001003435	39S ribosomal protein L15, mitochondrial Precursor (L15mt)(MRP-L15) [Source:UniProtKB/Swiss-Prot;Acc:Q6DGM3]
NM_001003436	NADH dehydrogenase (ubiquinone) 1 alpha subcomplex, 7, 14.5kDa [Source:RefSeq peptide;Acc:NP_001003436]
NM_001003437	Pre-mRNA-splicing factor syf2 [Source:UniProtKB/Swiss-Prot;Acc:Q6DGP2]
NM_001003438	retinoschisis (X-linked, juvenile) 1 [Source:RefSeq peptide;Acc:NP_001003438]
NM_001003439	MOB1, Mps One Binder kinase activator-like 3 [Source:RefSeq peptide;Acc:NP_001003439]
NM_001003440	histidyl-tRNA synthetase 2, mitochondrial (putative) [Source:RefSeq peptide;Acc:NP_001003440]
NM_001003441	ADP-ribosylation factor 3a [Source:RefSeq peptide;Acc:NP_001003441]
NM_001003442	Dynein light chain 1, axonemal [Source:UniProtKB/Swiss-Prot;Acc:Q6DHB1]
NM_001003446	carboxypeptidase A2 (pancreatic) [Source:RefSeq peptide;Acc:NP_001003446]
NM_001003448	hypothetical protein LOC445054 [Source:RefSeq peptide;Acc:NP_001003448]
NM_001003449	Ras-related protein Rab-18-B [Source:UniProtKB/Swiss-Prot;Acc:Q6DHC1]
NM_001003451	dual specificity phosphatase 2 [Source:RefSeq peptide;Acc:NP_001003451]
NM_001003452	TIMELESS-interacting protein [Source:UniProtKB/Swiss-Prot;Acc:Q6DBR4]
NM_001003453	ADP-ribosylarginine hydrolase [Source:RefSeq peptide;Acc:NP_001003453]
NM_001003455	DnaJ (Hsp40) homolog, subfamily B, member 4 [Source:RefSeq peptide;Acc:NP_001003455]
NM_001003456	Thioredoxin domain-containing protein 17 (Thioredoxin-like protein 5) [Source:UniProtKB/Swiss-Prot;Acc:Q6DBT3]
NM_001003460	UPF0406 protein C16orf57 homolog [Source:UniProtKB/Swiss-Prot;Acc:Q6DEF6]
NM_001003461	Probable phosphatase phospho1 (EC 3.1.3.-) [Source:UniProtKB/Swiss-Prot;Acc:Q6DBV4]
NM_001003462	hypothetical protein LOC445068 [Source:RefSeq peptide;Acc:NP_001003462]
NM_001003465	hypothetical protein LOC445071 [Source:RefSeq peptide;Acc:NP_001003465]
NM_001003466	hypothetical protein LOC445072 [Source:RefSeq peptide;Acc:NP_001003466]
NM_001003467	suppressor of cytokine signaling 1 [Source:RefSeq peptide;Acc:NP_001003467]
NM_001003468	CKLF-like MARVEL transmembrane domain containing 3 [Source:RefSeq peptide;Acc:NP_001003468]
NM_001003469	UPF0459 protein C19orf50 homolog [Source:UniProtKB/Swiss-Prot;Acc:Q6DBR9]
NM_001003470	zgc:91856 [Source:RefSeq peptide;Acc:NP_001003470]
NM_001003473	hypothetical protein LOC445079 [Source:RefSeq peptide;Acc:NP_001003473]
NM_001003475	cappuccino homolog [Source:RefSeq peptide;Acc:NP_001003475]
NM_001003476	DNAJ domain-containing [Source:RefSeq peptide;Acc:NP_001003476]
NM_001003479	Ras-GEF domain-containing family member 1B-B [Source:UniProtKB/Swiss-Prot;Acc:Q6DBW1]
NM_001003480	hypothetical protein LOC445086 [Source:RefSeq peptide;Acc:NP_001003480]
NM_001003481	transmembrane protein 60 [Source:RefSeq peptide;Acc:NP_001003481]
NM_001003483	Pre-mRNA-splicing factor 38A [Source:UniProtKB/Swiss-Prot;Acc:Q6DHU4]
NM_001003484	GPI-anchored membrane protein 1 [Source:RefSeq peptide;Acc:NP_001003484]
NM_001003485	calpain 2, (m/II) large subunit, like [Source:RefSeq peptide;Acc:NP_001017807]
NM_001003487	transmembrane emp24 protein transport domain containing 1 [Source:RefSeq peptide;Acc:NP_001003487]
NM_001003488	pyruvate kinase, muscle, b [Source:RefSeq peptide;Acc:NP_001003488]
NM_001003490	dihydrouridine synthase 4-like [Source:RefSeq peptide;Acc:NP_001003490]
NM_001003492	NCK adaptor protein 2 [Source:RefSeq peptide;Acc:NP_001003492]
NM_001003493	suppressor of defective silencing 3-like [Source:RefSeq peptide;Acc:NP_001003493]
NM_001003494	ubiquitin-conjugating enzyme E2E 2 [Source:RefSeq peptide;Acc:NP_001003494]
NM_001003495	RNA pseudouridylate synthase domain-containing protein 4 [Source:UniProtKB/Swiss-Prot;Acc:Q6DBR0]
NM_001003497	Glycolipid transfer protein domain-containing protein 1 [Source:UniProtKB/Swiss-Prot;Acc:Q6DBQ8]
NM_001003498	hypothetical protein LOC445104 [Source:RefSeq peptide;Acc:NP_001003498]
NM_001003499	Lipase member H Precursor (EC 3.1.1.-) [Source:UniProtKB/Swiss-Prot;Acc:Q6DBU8]
NM_001003500	Yip1 domain family, member 2 [Source:RefSeq peptide;Acc:NP_001003500]
NM_001003501	calpain 9 [Source:RefSeq peptide;Acc:NP_001003501]
NM_001003502	hypothetical protein LOC445108 [Source:RefSeq peptide;Acc:NP_001003502]
NM_001003503	elaC homolog 1 [Source:RefSeq peptide;Acc:NP_001003503]
NM_001003504	poly(A) binding protein interacting protein 1 [Source:RefSeq peptide;Acc:NP_001003504]
NM_001003505	SH3 and cysteine rich domain 3 [Source:RefSeq peptide;Acc:NP_001003505]
NM_001003506	trafficking protein particle complex 2-like [Source:RefSeq peptide;Acc:NP_001003506]
NM_001003509	glutamate-rich WD repeat containing 1 [Source:RefSeq peptide;Acc:NP_001003509]
NM_001003510	hypothetical protein LOC445116 [Source:RefSeq peptide;Acc:NP_001003510]
NM_001003511	alkB, alkylation repair homolog 3 [Source:RefSeq peptide;Acc:NP_001003511]
NM_001003513	TNF receptor-associated factor 3 [Source:RefSeq peptide;Acc:NP_001003513]
NM_001003514	cut-like 1 [Source:RefSeq peptide;Acc:NP_001003514]
NM_001003515	hydroxyacyl-Coenzyme A dehydrogenase [Source:RefSeq peptide;Acc:NP_001003515]
NM_001003516	NADH dehydrogenase (ubiquinone) 1 alpha subcomplex, 3, 9kDa [Source:RefSeq peptide;Acc:NP_001003516]
NM_001003517	protein disulfide-isomerase A3 [Source:RefSeq peptide;Acc:NP_001003517]
NM_001003519	phospholipid transfer protein [Source:RefSeq peptide;Acc:NP_001003519]
NM_001003520	FK506 binding protein 9 [Source:RefSeq peptide;Acc:NP_001003520]
NM_001003521	dehydrogenase/reductase (SDR family) member 10 [Source:RefSeq peptide;Acc:NP_001003521]
NM_001003522	TATA element modulatory factor 1 [Source:RefSeq peptide;Acc:NP_001003522]
NM_001003523	succinate dehydrogenase complex, subunit C, integral membrane protein [Source:RefSeq peptide;Acc:NP_001003523]
NM_001003524	SH3-binding domain and glutamic acid-rich protein [Source:RefSeq peptide;Acc:NP_001003524]
NM_001003528	tissue specific transplantation antigen P35B [Source:RefSeq peptide;Acc:NP_001003528]
NM_001003529	Polycomb protein suz12-A (Suppressor of zeste 12 protein homolog A) [Source:UniProtKB/Swiss-Prot;Acc:Q6DC03]
NM_001003530	ribonuclease P 21 [Source:RefSeq peptide;Acc:NP_001003530]
NM_001003532	PPPDE peptidase domain-containing protein 1 (Protein FAM152A) [Source:UniProtKB/Swiss-Prot;Acc:Q6DC39]
NM_001003536	Transcription factor IIIB 50 kDa subunit (B-related factor 2)(BRF-2) [Source:UniProtKB/Swiss-Prot;Acc:A8KBY2]
NM_001003537	sideroflexin 1 [Source:RefSeq peptide;Acc:NP_001003537]
NM_001003538	Mitochondrial intermembrane space import and assembly protein 40 (Coiled-coil-helix-coiled-coil-helix domain-containing protein 4) [Source:UniProtKB/Swiss-Prot;Acc:Q6DEI8]
NM_001003539	NudC domain containing 2 [Source:RefSeq peptide;Acc:NP_001003539]
NM_001003541	RNA binding motif, single stranded interacting protein 2 [Source:RefSeq peptide;Acc:NP_001003541]
NM_001003543	hypothetical protein LOC445149 [Source:RefSeq peptide;Acc:NP_001003543]
NM_001003544	mitochondrial ribosomal protein L19 [Source:RefSeq peptide;Acc:NP_001003544]
NM_001003545	ectonucleoside triphosphate diphosphohydrolase 1 [Source:RefSeq peptide;Acc:NP_001003545]
NM_001003546	GINS complex subunit 4 [Source:RefSeq peptide;Acc:NP_001003546]
NM_001003548	RAB35, member RAS oncogene family [Source:RefSeq peptide;Acc:NP_001003548]
NM_001003549	Mitogen-activated protein-binding protein-interacting protein (Roadblock domain-containing protein 3) [Source:UniProtKB/Swiss-Prot;Acc:Q6DEG4]
NM_001003550	transmembrane 9 superfamily member 1 [Source:RefSeq peptide;Acc:NP_001003550]
NM_001003551	Lsm1 protein [Source:RefSeq peptide;Acc:NP_001003551]
NM_001003552	solute carrier family 16 (monocarboxylic acid transporters), member 9 [Source:RefSeq peptide;Acc:NP_001003552]
NM_001003553	COMM domain containing 5 [Source:RefSeq peptide;Acc:NP_001003553]
NM_001003555	Centromere protein P (CENP-P) [Source:UniProtKB/Swiss-Prot;Acc:Q1LV50]
NM_001003556	dimethyladenosine transferase [Source:RefSeq peptide;Acc:NP_001003556]
NM_001003557	bolA-like 1 [Source:RefSeq peptide;Acc:NP_001003557]
NM_001003560	Cytoplasmic tRNA 2-thiolation protein 2 [Source:UniProtKB/Swiss-Prot;Acc:Q6DC53]
NM_001003562	hypothetical protein LOC445168 [Source:RefSeq peptide;Acc:NP_001003562]
NM_001003564	polymerase (RNA) II (DNA directed) polypeptide E [Source:RefSeq peptide;Acc:NP_001003564]
NM_001003566	phosphohistidine phosphatase 1 [Source:RefSeq peptide;Acc:NP_001003566]
NM_001003569	acyl-CoA synthetase long-chain family member 1 [Source:RefSeq peptide;Acc:NP_001003569]
NM_001003570	Major facilitator superfamily domain-containing protein 2-B [Source:UniProtKB/Swiss-Prot;Acc:Q6DEJ6]
NM_001003571	DnaJ (Hsp40) homolog, subfamily B, member 1 [Source:RefSeq peptide;Acc:NP_001003571]
NM_001003572	Alanyl-tRNA synthetase domain-containing protein 1 [Source:UniProtKB/Swiss-Prot;Acc:Q6DEJ5]
NM_001003573	Membrane progestin receptor gamma-B (mPR gamma-B)(Progestin and adipoQ receptor family member V-B) [Source:UniProtKB/Swiss-Prot;Acc:Q6DC77]
NM_001003575	progesterone immunomodulatory binding factor 1 [Source:RefSeq peptide;Acc:NP_001003575]
NM_001003576	AU RNA binding protein/enoyl-Coenzyme A hydratase [Source:RefSeq peptide;Acc:NP_001003576]
NM_001003577	COMM domain containing 7 [Source:RefSeq peptide;Acc:NP_001003577]
NM_001003578	hypothetical protein LOC445184 [Source:RefSeq peptide;Acc:NP_001003578]
NM_001003580	Kelch-like protein 15 [Source:UniProtKB/Swiss-Prot;Acc:Q6DEL7]
NM_001003584	Protein jagunal homolog 1-B [Source:UniProtKB/Swiss-Prot;Acc:Q1L864]
NM_001003585	Mediator of RNA polymerase II transcription subunit 20 (Mediator complex subunit 20)(TRF-proximal protein homolog) [Source:UniProtKB/Swiss-Prot;Acc:Q6DBX1]
NM_001003588	hypothetical protein LOC445194 [Source:RefSeq peptide;Acc:NP_001003588]
NM_001003589	coiled-coil domain containing 12 [Source:RefSeq peptide;Acc:NP_001003589]
NM_001003591	Uncharacterized protein C9orf25 homolog [Source:UniProtKB/Swiss-Prot;Acc:Q6DC60]
NM_001003593	CDC28 protein kinase 1B [Source:RefSeq peptide;Acc:NP_001003593]
NM_001003594	Transmembrane protein 223 [Source:UniProtKB/Swiss-Prot;Acc:Q6DC58]
NM_001003595	calcium activated nucleotidase 1b [Source:RefSeq peptide;Acc:NP_001003595]
NM_001003596	dolichyl-phosphate mannosyltransferase 1 [Source:RefSeq peptide;Acc:NP_001003596]
NM_001003597	Meiotic nuclear division protein 1 homolog [Source:UniProtKB/Swiss-Prot;Acc:Q6DC61]
NM_001003599	GRIP and coiled-coil domain containing 1 [Source:RefSeq peptide;Acc:NP_001003599]
NM_001003601	trafficking protein particle complex 3 [Source:RefSeq peptide;Acc:NP_001003601]
NM_001003603	hypothetical protein LOC445209 [Source:RefSeq peptide;Acc:NP_001003603]
NM_001003605	hypothetical protein LOC445211 [Source:RefSeq peptide;Acc:NP_001003605]
NM_001003606	hypothetical protein LOC445212 [Source:RefSeq peptide;Acc:NP_001003606]
NM_001003609	microtubule associated serine/threonine kinase-like [Source:RefSeq peptide;Acc:NP_001003609]
NM_001003611	Putative methyltransferase METT10D (EC 2.1.1.-)(Methyltransferase 10 domain-containing protein) [Source:UniProtKB/Swiss-Prot;Acc:Q6DC64]
NM_001003612	Bcl-2-related ovarian killer protein homolog A (zBok1) [Source:UniProtKB/Swiss-Prot;Acc:Q6DC66]
NM_001003613	splicing factor, arginine/serine-rich 12 [Source:RefSeq peptide;Acc:NP_001003613]
NM_001003614	RIO kinase 3 [Source:RefSeq peptide;Acc:NP_001003614]
NM_001003615	mitochondrial ribosomal protein S23 [Source:RefSeq peptide;Acc:NP_001003615]
NM_001003617	NIMA-related kinase 7 [Source:RefSeq peptide;Acc:NP_001003617]
NM_001003618	M-phase phosphoprotein 6 [Source:RefSeq peptide;Acc:NP_001003618]
NM_001003619	Ubiquitin-conjugating enzyme E2 variant 3 (UEV-3)(EV and lactate/malate dehydrogenase domain-containing protein) [Source:UniProtKB/Swiss-Prot;Acc:Q6DBY5]
NM_001003621	interferon-related developmental regulator 2 [Source:RefSeq peptide;Acc:NP_001003621]
NM_001003622	hypothetical protein LOC792031 [Source:RefSeq peptide;Acc:NP_001025250]
NM_001003623	N-acetyltransferase NAT13 (EC 2.3.1.-) [Source:UniProtKB/Swiss-Prot;Acc:Q6DBY2]
NM_001003624	hypothetical protein LOC445230 [Source:RefSeq peptide;Acc:NP_001003624]
NM_001003625	Nucleoporin NUP85 (Nuclear pore complex protein Nup85)(Pericentrin-1) [Source:UniProtKB/Swiss-Prot;Acc:Q6DBY0]
NM_001003633	GPN-loop GTPase 1 [Source:RefSeq peptide;Acc:NP_001003633]
NM_001003634	formin binding protein 1-like [Source:RefSeq peptide;Acc:NP_001003634]
NM_001003636	Histamine N-methyltransferase (HMT)(EC 2.1.1.8) [Source:UniProtKB/Swiss-Prot;Acc:Q6DC37]
NM_001003638	hypothetical protein LOC570897 [Source:RefSeq peptide;Acc:NP_001107913]
NM_001003641	hypothetical protein LOC445247 [Source:RefSeq peptide;Acc:NP_001003641]
NM_001003642	kaptin (actin binding protein) [Source:RefSeq peptide;Acc:NP_001003642]
NM_001003643	Peflin (PEF protein with a long N-terminal hydrophobic domain)(Penta-EF hand domain-containing protein 1) [Source:UniProtKB/Swiss-Prot;Acc:Q6DC93]
NM_001003645	Histone-arginine methyltransferase CARM1 (EC 2.1.1.125)(EC 2.1.1.-)(Protein arginine N-methyltransferase 4)(Coactivator-associated arginine methyltransferase 1) [Source:UniProtKB/Swiss-Prot;Acc:Q6DC04]
NM_001003646	3-hydroxyisobutyrate dehydrogenase a [Source:RefSeq peptide;Acc:NP_001003646]
NM_001003647	Cleft lip and palate transmembrane protein 1 homolog [Source:UniProtKB/Swiss-Prot;Acc:Q6DEL2]
NM_001003648	Putative sodium-coupled neutral amino acid transporter 7 [Source:UniProtKB/Swiss-Prot;Acc:Q6DEL1]
NM_001003649	v-ral simian leukemia viral oncogene homolog B [Source:RefSeq peptide;Acc:NP_001003649]
NM_001003651	zinc finger, AN1-type domain 1 [Source:RefSeq peptide;Acc:NP_001003651]
NM_001003728	ribosomal protein S6 [Source:RefSeq peptide;Acc:NP_001003728]
NM_001003730	stromal cell-derived factor 2-like 1 [Source:RefSeq peptide;Acc:NP_001003730]
NM_001003731	hypothetical protein LOC445276 [Source:RefSeq peptide;Acc:NP_001003731]
NM_001003732	four and half LIM domains protein 2 [Source:RefSeq peptide;Acc:NP_001003732]
NM_001003734	Putative nuclease HARBI1 (EC 3.1.-.-)(Harbinger transposase-derived nuclease) [Source:UniProtKB/Swiss-Prot;Acc:Q6AZB8]
NM_001003735	CD81 antigen [Source:RefSeq peptide;Acc:NP_001003735]
NM_001003736	hypothetical protein LOC445281 [Source:RefSeq peptide;Acc:NP_001003736]
NM_001003737	hypothetical protein LOC445282 [Source:RefSeq peptide;Acc:NP_001003737]
NM_001003738	cytokine induced apoptosis inhibitor 1 [Source:RefSeq peptide;Acc:NP_001003738]
NM_001003739	RAD23 homolog A [Source:RefSeq peptide;Acc:NP_001003739]
NM_001003740	proteasome (prosome, macropain) 26S subunit, ATPase, 5 [Source:RefSeq peptide;Acc:NP_001003740]
NM_001003741	phosphatidylinositol binding clathrin assembly protein, like [Source:RefSeq peptide;Acc:NP_001003741]
NM_001003743	short-chain acyl-CoA dehydrogenase [Source:RefSeq peptide;Acc:NP_001003743]
NM_001003746	Acetyl-CoA acetyltransferase, mitochondrial Precursor (EC 2.3.1.9)(Acetoacetyl-CoA thiolase) [Source:UniProtKB/Swiss-Prot;Acc:Q6AZA0]
NM_001003747	NADH dehydrogenase ubiquinone flavoprotein 1 precursor [Source:RefSeq peptide;Acc:NP_001003747]
NM_001003748	sarcoglycan, gamma [Source:RefSeq peptide;Acc:NP_001003748]
NM_001003749	aquaporin 4 [Source:RefSeq peptide;Acc:NP_001003749]
NM_001003752	hypothetical protein LOC29086 [Source:RefSeq peptide;Acc:NP_001003752]
NM_001003753	guanine nucleotide binding protein (G protein), alpha 14 [Source:RefSeq peptide;Acc:NP_001003753]
NM_001003755	Mitochondrial inner membrane protease subunit 2 (EC 3.4.21.-)(IMP2-like protein) [Source:UniProtKB/Swiss-Prot;Acc:Q6AZD4]
NM_001003756	Chromatin modification-related protein EAF6 homolog [Source:UniProtKB/Swiss-Prot;Acc:Q6AZD3]
NM_001003757	zinc finger, DHHC-type containing 23 [Source:RefSeq peptide;Acc:NP_001003757]
NM_001003758	THO complex 3 [Source:RefSeq peptide;Acc:NP_001003758]
NM_001003761	Transmembrane protein 167B Precursor [Source:UniProtKB/Swiss-Prot;Acc:Q6AZW1]
NM_001003763	Eukaryotic translation initiation factor 3 subunit H-A (eIF3h-A)(Eukaryotic translation initiation factor 3 subunit 3-A)(eIF-3 gamma-A)(eIF3 p40 subunit A) [Source:UniProtKB/Swiss-Prot;Acc:Q6AXJ2]
NM_001003764	Dexamethasone-induced protein homolog [Source:UniProtKB/Swiss-Prot;Acc:Q6AXJ3]
NM_001003766	Uncharacterized protein CXorf39 homolog [Source:UniProtKB/Swiss-Prot;Acc:Q6AXJ7]
NM_001003768	chromobox 6 [Source:RefSeq peptide;Acc:NP_001003768]
NM_001003769	hypothetical protein LOC445312 [Source:RefSeq peptide;Acc:NP_001003769]
NM_001003771	Zinc finger matrin-type protein 5 (U11/U12 small nuclear ribonucleoprotein 20 kDa protein)(U11/U12 snRNP 20 kDa protein) [Source:UniProtKB/Swiss-Prot;Acc:Q6AXL8]
NM_001003774	hypothetical protein LOC445317 [Source:RefSeq peptide;Acc:NP_001003774]
NM_001003775	Leucine-rich repeat-containing protein 33 Precursor [Source:UniProtKB/Swiss-Prot;Acc:Q6AXL3]
NM_001003776	Neurocalcin-delta B [Source:UniProtKB/Swiss-Prot;Acc:Q6AXL4]
NM_001003777	HSPB1-associated protein 1 homolog [Source:UniProtKB/Swiss-Prot;Acc:Q6AXL5]
NM_001003778	mitochondrial ribosomal protein S27 [Source:RefSeq peptide;Acc:NP_001003778]
NM_001003779	Carbohydrate sulfotransferase 10 (EC 2.8.2.-)(HNK-1 sulfotransferase)(HNK1ST)(HNK-1ST) [Source:UniProtKB/Swiss-Prot;Acc:Q6AXM1]
NM_001003780	yippee-like 1 [Source:RefSeq peptide;Acc:NP_001003780]
NM_001003781	hypothetical protein LOC445324 [Source:RefSeq peptide;Acc:NP_001003781]
NM_001003782	septin 5b [Source:RefSeq peptide;Acc:NP_001003782]
NM_001003783	aldo-keto reductase family 1, member A1a (aldehyde reductase) [Source:RefSeq peptide;Acc:NP_001003783]
NM_001003784	dolichyl pyrophosphate Man9GlcNAc2 alpha-1,3-glucosyltransferase [Source:RefSeq peptide;Acc:NP_001003784]
NM_001003822	G2/M-phase specific E3 ubiquitin ligase [Source:RefSeq peptide;Acc:NP_001003822]
NM_001003823	coagulation factor C homolog, cochlin [Source:RefSeq peptide;Acc:NP_001003823]
NM_001003830	nucleolar complex associated 2 [Source:RefSeq peptide;Acc:NP_001003830]
NM_001003832	26S protease regulatory subunit S10B [Source:RefSeq peptide;Acc:NP_001003832]
NM_001003833	sulfatase FP2a [Source:RefSeq peptide;Acc:NP_001003833]
NM_001003834	topoisomerase 2 [Source:RefSeq peptide;Acc:NP_001003834]
NM_001003835	Transcription initiation factor TFIID subunit 2 (Transcription initiation factor TFIID 150 kDa subunit)(TBP-associated factor 150 kDa) [Source:UniProtKB/Swiss-Prot;Acc:Q32PW3]
NM_001003836	cleavage and polyadenylation specific factor 3 [Source:RefSeq peptide;Acc:NP_001003836]
NM_001003837	protein-tyrosine kinase [Source:RefSeq peptide;Acc:NP_001003837]
NM_001003838	leucine-rich protein [Source:RefSeq peptide;Acc:NP_001003838]
NM_001003840	EBNA1 binding protein 2-like [Source:RefSeq peptide;Acc:NP_001003840]
NM_001003842	sprouty homolog 2 [Source:RefSeq peptide;Acc:NP_001003842]
NM_001003843	ATP synthase, H+ transporting, mitochondrial F1 complex, O subunit [Source:RefSeq peptide;Acc:NP_001003843]
NM_001003844	ribosomal protein L6 [Source:RefSeq peptide;Acc:NP_001003844]
NM_001003846	sulfatase 1 [Source:RefSeq peptide;Acc:NP_001003846]
NM_001003847	Tho2 [Source:RefSeq peptide;Acc:NP_001003847]
NM_001003848	enolase 2 [Source:RefSeq peptide;Acc:NP_001003848]
NM_001003850	RNA-binding protein 42 (RNA-binding motif protein 42) [Source:UniProtKB/Swiss-Prot;Acc:Q6DRG1]
NM_001003851	Iglon1 [Source:RefSeq peptide;Acc:NP_001003851]
NM_001003853	ST6 beta-galactosamide alpha-2,6-sialyltranferase 1 [Source:RefSeq peptide;Acc:NP_001003853]
NM_001003854	hypothetical protein LOC100009660 [Source:RefSeq peptide;Acc:NP_001076498]
NM_001003855	fucosyltransferase 8 [Source:RefSeq peptide;Acc:NP_001003855]
NM_001003857	glycoprotein IIb [Source:RefSeq peptide;Acc:NP_001003857]
NM_001003858	myeloproliferative leukemia virus oncogene, like [Source:RefSeq peptide;Acc:NP_001003858]
NM_001003859	nucleoporin 205 [Source:RefSeq peptide;Acc:NP_001003859]
NM_001003860	Protein BUD31 homolog (Protein G10 homolog) [Source:UniProtKB/Swiss-Prot;Acc:Q567Z7]
NM_001003861	ribosomal protein L9 [Source:RefSeq peptide;Acc:NP_001003861]
NM_001003862	replication factor C (activator 1) 5 [Source:RefSeq peptide;Acc:NP_001003862]
NM_001003863	Kinetochore protein NDC80 homolog (Kinetochore protein Hec1)(Kinetochore-associated protein 2-like) [Source:UniProtKB/Swiss-Prot;Acc:Q6DRJ7]
NM_001003864	ATP-dependent RNA helicase DDX51 (EC 3.6.1.-)(DEAD box protein 51) [Source:UniProtKB/Swiss-Prot;Acc:Q6DRI7]
NM_001003865	RNA terminal phosphate cyclase-like 1 [Source:RefSeq peptide;Acc:NP_001003865]
NM_001003866	general transcription factor IIIAa [Source:RefSeq peptide;Acc:NP_001003866]
NM_001003867	myeloblastosis oncogene-like 2 [Source:RefSeq peptide;Acc:NP_001003867]
NM_001003870	Protein phosphatase 1 regulatory subunit 12A (Myosin phosphatase-targeting subunit 1)(Myosin phosphatase target subunit 1)(Protein phosphatase myosin-binding subunit) [Source:UniProtKB/Swiss-Prot;Acc:Q6DRG7]
NM_001003871	WD repeat-containing protein 55 [Source:UniProtKB/Swiss-Prot;Acc:Q6DRF9]
NM_001003872	N-acetyltransferase ESCO2 (EC 2.3.1.-)(Establishment of cohesion 1 homolog 2)(ECO1 homolog 2) [Source:UniProtKB/Swiss-Prot;Acc:Q5SPR8]
NM_001003873	retinoblastoma binding protein 6-like [Source:RefSeq peptide;Acc:NP_001003873]
NM_001003874	Charged multivesicular body protein 6 (Chromatin-modifying protein 6) [Source:UniProtKB/Swiss-Prot;Acc:Q503V0]
NM_001003875	small nuclear ribonucleoprotein 70 (U1) [Source:RefSeq peptide;Acc:NP_001003875]
NM_001003876	DEAD (Asp-Glu-Ala-Asp) box polypeptide 56 [Source:RefSeq peptide;Acc:NP_001003876]
NM_001003877	solute carrier family 35 (UDP-glucuronic acid/UDP-N-acetylgalactosamine dual transporter), member D1a [Source:RefSeq peptide;Acc:NP_001003877]
NM_001003878	Centromere protein L (CENP-L) [Source:UniProtKB/Swiss-Prot;Acc:Q6DRD4]
NM_001003879	DNA polymerase beta (EC 2.7.7.7)(EC 4.2.99.-) [Source:UniProtKB/Swiss-Prot;Acc:Q6DRD3]
NM_001003880	hypothetical protein LOC445403 [Source:RefSeq peptide;Acc:NP_001003880]
NM_001003881	small nuclear ribonucleoprotein polypeptide F-like [Source:RefSeq peptide;Acc:NP_001003881]
NM_001003882	seryl-tRNA synthetase [Source:RefSeq peptide;Acc:NP_001003882]
NM_001003883	epithelial cell transforming sequence 2 oncogene [Source:RefSeq peptide;Acc:NP_001003883]
NM_001003885	Nucleoporin GLE1 (GLE1-like protein) [Source:UniProtKB/Swiss-Prot;Acc:Q6DRB1]
NM_001003887	RIKEN cDNA 5730590G19-like [Source:RefSeq peptide;Acc:NP_001003887]
NM_001003888	DNA-directed RNA polymerases I and III subunit RPAC2 (RNA polymerases I and III subunit AC2)(DNA-directed RNA polymerase I subunit D)(AC19) [Source:UniProtKB/Swiss-Prot;Acc:Q6DRI4]
NM_001003889	proteasome (prosome, macropain) subunit, beta type, 1 [Source:RefSeq peptide;Acc:NP_001003889]
NM_001003890	polo-like kinase 1 [Source:RefSeq peptide;Acc:NP_001003890]
NM_001003944	ARP3 actin-related protein 3 homolog [Source:RefSeq peptide;Acc:NP_001003944]
NM_001003983	cadherin 5 [Source:RefSeq peptide;Acc:NP_001003983]
NM_001003984	signal transducer and activator of transcription 5.2 [Source:RefSeq peptide;Acc:NP_001003984]
NM_001003987	erythrocyte membrane protein band 4.1-like 3 [Source:RefSeq peptide;Acc:NP_001003987]
NM_001003988	X-ray repair cross complementing protein 1 [Source:RefSeq peptide;Acc:NP_001003988]
NM_001003990	Mediator of RNA polymerase II transcription subunit 23 (Mediator complex subunit 23)(Cofactor required for Sp1 transcriptional activation subunit 3)(CRSP complex subunit 3) [Source:UniProtKB/Swiss-Prot;Acc:Q5RIW8]
NM_001003991	Yip1 domain family, member 1 [Source:RefSeq peptide;Acc:NP_001003991]
NM_001003992	G1 to S phase transition 1 [Source:RefSeq peptide;Acc:NP_001003992]
NM_001003993	adenylate kinase 1 [Source:RefSeq peptide;Acc:NP_001003993]
NM_001003994	MORC family CW-type zinc finger 2 [Source:RefSeq peptide;Acc:NP_001003994]
NM_001003995	phosphorylated adaptor for RNA export [Source:RefSeq peptide;Acc:NP_001003995]
NM_001003996	cereblon [Source:RefSeq peptide;Acc:NP_001003996]
NM_001003997	FAD synthetase (EC 2.7.7.2)(FMN adenylyltransferase)(FAD pyrophosphorylase)(Flavin adenine dinucleotide synthetase) [Includes Molybdenum cofactor biosynthesis protein-like region;FAD synthetase region] [Source:UniProtKB/Swiss-Prot;Acc:Q68EH8]
NM_001003998	BET1-like protein [Source:UniProtKB/Swiss-Prot;Acc:Q68EL3]
NM_001004000	golgi associated, gamma adaptin ear containing, ARF binding protein 1 [Source:RefSeq peptide;Acc:NP_001004000]
NM_001004001	hypothetical protein LOC445497 [Source:RefSeq peptide;Acc:NP_001004001]
NM_001004002	Ras-related protein Rab-4B [Source:UniProtKB/Swiss-Prot;Acc:Q68EK7]
NM_001004003	transportin 2 (importin 3, karyopherin beta 2b) [Source:RefSeq peptide;Acc:NP_001004003]
NM_001004004	Succinate dehydrogenase [ubiquinone] cytochrome b small subunit B, mitochondrial Precursor (CybS-B)(Succinate-ubiquinone reductase membrane anchor subunit B)(Succinate dehydrogenase complex subunit D-B)(Succinate-ubiquinone oxidoreductase cytochrome b small subunit B) [Source:UniProtKB/Swiss-Prot;Acc:Q68FN7]
NM_001004006	hypothetical protein LOC445502 [Source:RefSeq peptide;Acc:NP_001004006]
NM_001004008	fructose-1,6-bisphosphatase 2 [Source:RefSeq peptide;Acc:NP_001004008]
NM_001004009	ankyrin repeat and SOCS box-containing protein 12 [Source:RefSeq peptide;Acc:NP_001004009]
NM_001004010	Calcitonin gene-related peptide type 1 receptor Precursor (CGRP type 1 receptor)(Calcitonin receptor-like receptor) [Source:UniProtKB/Swiss-Prot;Acc:Q68EK2]
NM_001004011	Probable D-tyrosyl-tRNA(Tyr) deacylase 2 (EC 3.1.-.-) [Source:UniProtKB/Swiss-Prot;Acc:Q68EL2]
NM_001004012	ST3 beta-galactoside alpha-2,3-sialyltransferase 2 [Source:RefSeq peptide;Acc:NP_001004012]
NM_001004014	mothers against decapentaplegic homolog 8 protein, sma8 protein [Source:RefSeq peptide;Acc:NP_001004014]
NM_001004017	ST3 beta-galactoside alpha-2,3-sialyltransferase 2, like [Source:RefSeq peptide;Acc:NP_001004017]
NM_001004018	GIPC PDZ domain containing family, member 1 [Source:RefSeq peptide;Acc:NP_001004018]
NM_001004108	BSD domain-containing protein 1 [Source:UniProtKB/Swiss-Prot;Acc:A2BIJ3]
NM_001004110	myosin VIb [Source:RefSeq peptide;Acc:NP_001004110]
NM_001004113	Cytosolic carboxypeptidase-like protein 5 (ATP/GTP-binding protein-like 5) [Source:UniProtKB/Swiss-Prot;Acc:Q68EI3]
NM_001004114	hypothetical protein LOC445482 [Source:RefSeq peptide;Acc:NP_001004114]
NM_001004115	fucosidase, alpha-L- 2, plasma [Source:RefSeq peptide;Acc:NP_001004115]
NM_001004116	hypothetical protein LOC445489 [Source:RefSeq peptide;Acc:NP_001004116]
NM_001004117	6-phosphogluconolactonase [Source:RefSeq peptide;Acc:NP_001004117]
NM_001004118	glycerophosphodiester phosphodiesterase domain containing 1 [Source:RefSeq peptide;Acc:NP_001004118]
NM_001004119	epithelial membrane protein 2 [Source:RefSeq peptide;Acc:NP_001004119]
NM_001004120	Nuclear factor interleukin-3-regulated protein [Source:UniProtKB/Swiss-Prot;Acc:Q68EL6]
NM_001004123	Glutamate receptor delta-2 subunit Precursor (GluR delta-2) [Source:UniProtKB/Swiss-Prot;Acc:Q68Y21]
NM_001004287	growth factor receptor-bound protein 10 [Source:RefSeq peptide;Acc:NP_001004287]
NM_001004288	integrin alpha 5 [Source:RefSeq peptide;Acc:NP_001004288]
NM_001004289	splicing factor 3a, subunit 3 [Source:RefSeq peptide;Acc:NP_001004289]
NM_001004290	Abhydrolase domain-containing protein 11 (EC 3.-.-.-)(Williams-Beuren syndrome chromosomal region 21 protein homolog) [Source:UniProtKB/Swiss-Prot;Acc:Q6DRD9]
NM_001004294	Selenoprotein N (SelN)(SePN) [Source:UniProtKB/Swiss-Prot;Acc:Q3Y4E2]
NM_001004295	selenophosphate synthetase 2 [Source:RefSeq peptide;Acc:NP_001004295]
NM_001004494	protein regulator of cytokinesis 1 [Source:RefSeq peptide;Acc:NP_001004494]
NM_001004495	Plexin-A4 Precursor [Source:UniProtKB/Swiss-Prot;Acc:Q6BEA0]
NM_001004496	oral-facial-digital syndrome 1 [Source:RefSeq peptide;Acc:NP_001004496]
NM_001004497	Solute carrier family 25 member 43 [Source:UniProtKB/Swiss-Prot;Acc:Q5U3V7]
NM_001004501	pyrimidinergic receptor P2Y, G-protein coupled, 4-like [Source:RefSeq peptide;Acc:NP_001004501]
NM_001004502	lysophosphatidic acid receptor 1 [Source:RefSeq peptide;Acc:NP_001004502]
NM_001004510	signal transducer and activator of transcription 4 [Source:RefSeq peptide;Acc:NP_001004510]
NM_001004511	zinc finger protein 384 like [Source:RefSeq peptide;Acc:NP_001004511]
NM_001004512	hypothetical protein LOC368621 [Source:RefSeq peptide;Acc:NP_001004512]
NM_001004513	tubulin, gamma complex associated protein 3 [Source:RefSeq peptide;Acc:NP_001004513]
NM_001004514	Transmembrane protein C5orf28 homolog [Source:UniProtKB/Swiss-Prot;Acc:Q6DC75]
NM_001004520	Pre-mRNA-processing factor 39 (PRP39 homolog) [Source:UniProtKB/Swiss-Prot;Acc:Q1JPZ7]
NM_001004527	protein phosphatase 1, catalytic subunit, beta [Source:RefSeq peptide;Acc:NP_001004527]
NM_001004528	RAB3 GTPase activating protein subunit 2 (non-catalytic) [Source:RefSeq peptide;Acc:NP_001004528]
NM_001004529	mitochondrial short-chain enoyl-coenzyme A hydratase 1 [Source:RefSeq peptide;Acc:NP_001004529]
NM_001004530	Protein fucU homolog [Source:UniProtKB/Swiss-Prot;Acc:Q7ZZ03]
NM_001004533	solute carrier family 6 (neurotransmitter transporter, GABA), member 13 [Source:RefSeq peptide;Acc:NP_001004533]
NM_001004534	hypothetical protein LOC368614 [Source:RefSeq peptide;Acc:NP_001007206]
NM_001004536	ring finger protein 113A [Source:RefSeq peptide;Acc:NP_001004536]
NM_001004541	Ubiquinone biosynthesis methyltransferase COQ5, mitochondrial Precursor (EC 2.1.1.-) [Source:UniProtKB/Swiss-Prot;Acc:Q66L51]
NM_001004543	Yamaguchi sarcoma viral (v-yes-1) oncogene homolog [Source:RefSeq peptide;Acc:NP_001004543]
NM_001004548	T-cell activation GTPase activating protein [Source:RefSeq peptide;Acc:NP_001004548]
NM_001004549	5'-nucleotidase, cytosolic II, like 1 [Source:RefSeq peptide;Acc:NP_001004549]
NM_001004550	Ras association (RalGDS/AF-6) domain family 1 [Source:RefSeq peptide;Acc:NP_001004550]
NM_001004551	Coiled-coil domain-containing protein 47 Precursor [Source:UniProtKB/Swiss-Prot;Acc:Q66I12]
NM_001004552	Pyridoxal-dependent decarboxylase domain-containing protein 1 [Source:UniProtKB/Swiss-Prot;Acc:Q66HY8]
NM_001004553	hypothetical protein LOC447814 [Source:RefSeq peptide;Acc:NP_001004553]
NM_001004554	Ribosomal protein S6 modification-like protein B [Source:UniProtKB/Swiss-Prot;Acc:Q66HZ2]
NM_001004555	reticulon 4a isoform 4-l [Source:RefSeq peptide;Acc:NP_001073381]
NM_001004557	TAF6 RNA polymerase II, TATA box binding protein (TBP)-associated factor [Source:RefSeq peptide;Acc:NP_001004557]
NM_001004558	eyes absent 2 [Source:RefSeq peptide;Acc:NP_001004558]
NM_001004560	salvador homolog 1 [Source:RefSeq peptide;Acc:NP_001004560]
NM_001004561	arrestin domain containing 1a [Source:RefSeq peptide;Acc:NP_001004561]
NM_001004563	Ganglioside-induced differentiation-associated protein 2 [Source:UniProtKB/Swiss-Prot;Acc:Q66HX8]
NM_001004565	Poly(ADP-ribose) glycohydrolase ARH3 (EC 3.2.1.143)(ADP-ribosylhydrolase 3)([Protein ADP-ribosylarginine] hydrolase-like protein 2) [Source:UniProtKB/Swiss-Prot;Acc:Q66HT8]
NM_001004566	mannosidase, endo-alpha [Source:RefSeq peptide;Acc:NP_001004566]
NM_001004569	abhydrolase domain containing 3 [Source:RefSeq peptide;Acc:NP_001004569]
NM_001004571	calpain 3 [Source:RefSeq peptide;Acc:NP_001004571]
NM_001004572	histone acetyltransferase 1 [Source:RefSeq peptide;Acc:NP_001004572]
NM_001004573	MACRO domain containing 1 [Source:RefSeq peptide;Acc:NP_001004573]
NM_001004574	connexin 47.1 [Source:RefSeq peptide;Acc:NP_001004574]
NM_001004575	phosphofructokinase, muscle a [Source:RefSeq peptide;Acc:NP_001004575]
NM_001004576	Leucine-rich repeat and immunoglobulin-like domain-containing nogo receptor-interacting protein 1-B Precursor [Source:UniProtKB/Swiss-Prot;Acc:Q66HV9]
NM_001004577	coenzyme A synthase [Source:RefSeq peptide;Acc:NP_001004577]
NM_001004578	EH-domain containing 1 [Source:RefSeq peptide;Acc:NP_001004578]
NM_001004579	phosphatidylinositol-4-phosphate 5-kinase [Source:RefSeq peptide;Acc:NP_001004579]
NM_001004580	Uncharacterized protein C1orf85 homolog Precursor [Source:UniProtKB/Swiss-Prot;Acc:Q66HW4]
NM_001004581	ClpX caseinolytic protease X homolog [Source:RefSeq peptide;Acc:NP_001004581]
NM_001004582	chymotrypsin-like [Source:RefSeq peptide;Acc:NP_001004582]
NM_001004583	Solute carrier family 35 member B1 [Source:UniProtKB/Swiss-Prot;Acc:Q66HX0]
NM_001004586	histidyl-tRNA synthetase [Source:RefSeq peptide;Acc:NP_001004586]
NM_001004588	nuclear receptor coactivator 5 [Source:RefSeq peptide;Acc:NP_001004588]
NM_001004589	Eukaryotic translation initiation factor 4E type 3 (eIF-4E type 3)(eIF4E type 3)(eIF4E-3)(eIF-4E3) [Source:UniProtKB/Swiss-Prot;Acc:Q66HY7]
NM_001004590	cytochrome b-561 domain containing 1 [Source:RefSeq peptide;Acc:NP_001004590]
NM_001004591	leukocyte receptor cluster (LRC) member 1 [Source:RefSeq peptide;Acc:NP_001004591]
NM_001004593	hypothetical protein LOC447854 [Source:RefSeq peptide;Acc:NP_001004593]
NM_001004594	carnitine acetyltransferase [Source:RefSeq peptide;Acc:NP_001004594]
NM_001004596	general transcription factor IIH, polypeptide 1, 62kDa [Source:RefSeq peptide;Acc:NP_001004596]
NM_001004597	disrupted in renal carcinoma 2 [Source:RefSeq peptide;Acc:NP_001004597]
NM_001004598	electron-transferring-flavoprotein dehydrogenase [Source:RefSeq peptide;Acc:NP_001004598]
NM_001004599	acyl-CoA synthetase long-chain family member 5 [Source:RefSeq peptide;Acc:NP_001004599]
NM_001004600	ring finger protein 103 [Source:RefSeq peptide;Acc:NP_001004600]
NM_001004601	nuclear casein kinase and cyclin-dependent kinase substrate 1 [Source:RefSeq peptide;Acc:NP_001004601]
NM_001004603	Argininosuccinate synthase (EC 6.3.4.5)(Citrulline--aspartate ligase) [Source:UniProtKB/Swiss-Prot;Acc:Q66I24]
NM_001004605	hypothetical protein LOC447866 [Source:RefSeq peptide;Acc:NP_001004605]
NM_001004606	Calcium-binding mitochondrial carrier protein SCaMC-1 (Small calcium-binding mitochondrial carrier protein 1)(Solute carrier family 25 member 24) [Source:UniProtKB/Swiss-Prot;Acc:Q66L49]
NM_001004607	hypothetical protein LOC447868 [Source:RefSeq peptide;Acc:NP_001004607]
NM_001004608	tropomodulin 2 [Source:RefSeq peptide;Acc:NP_001004608]
NM_001004611	Sister chromatid cohesion protein DCC1 (Defective in sister chromatid cohesion protein 1 homolog) [Source:UniProtKB/Swiss-Prot;Acc:Q66I84]
NM_001004612	mitochondrial ribosomal protein L40 [Source:RefSeq peptide;Acc:NP_001004612]
NM_001004613	glyoxalase domain containing 4 [Source:RefSeq peptide;Acc:NP_001004613]
NM_001004614	SMYD family member 5 [Source:RefSeq peptide;Acc:NP_001004614]
NM_001004615	PQ loop repeat containing 3 [Source:RefSeq peptide;Acc:NP_001004615]
NM_001004616	hypothetical protein LOC447877 [Source:RefSeq peptide;Acc:NP_001004616]
NM_001004617	acyl-CoA thioesterase 7 [Source:RefSeq peptide;Acc:NP_001004617]
NM_001004618	zgc:103408 (zgc:103408), mRNA [Source:RefSeq DNA;Acc:NM_001004618]
NM_001004621	Spi-C transcription factor (Spi-1/PU.1 related) [Source:RefSeq peptide;Acc:NP_001004621]
NM_001004627	hypothetical protein LOC447888 [Source:RefSeq peptide;Acc:NP_001004627]
NM_001004628	hypothetical protein LOC447889 [Source:RefSeq peptide;Acc:NP_001004628]
NM_001004633	hypothetical protein LOC447894 [Source:RefSeq peptide;Acc:NP_001004633]
NM_001004634	glutathione peroxidase 1b [Source:RefSeq peptide;Acc:NP_001004634]
NM_001004635	adaptor-related protein complex 1, sigma 3 subunit [Source:RefSeq peptide;Acc:NP_001004635]
NM_001004636	hypothetical protein LOC447898 [Source:RefSeq peptide;Acc:NP_001004636]
NM_001004639	hypothetical protein LOC447901 [Source:RefSeq peptide;Acc:NP_001004639]
NM_001004640	ATPase family AAA domain-containing protein 1-A [Source:UniProtKB/Swiss-Prot;Acc:Q7ZZ25]
NM_001004641	hypothetical protein LOC447903 [Source:RefSeq peptide;Acc:NP_001004641]
NM_001004643	ectonucleoside triphosphate diphosphohydrolase 2 a.1 [Source:RefSeq peptide;Acc:NP_001004643]
NM_001004644	kinesin-associated protein 3 [Source:RefSeq peptide;Acc:NP_001004644]
NM_001004645	leucine carboxyl methyltransferase 1 [Source:RefSeq peptide;Acc:NP_001004645]
NM_001004646	oxysterol binding protein-like 3a [Source:RefSeq peptide;Acc:NP_001004646]
NM_001004647	transglutaminase 2, C polypeptide [Source:RefSeq peptide;Acc:NP_001004647]
NM_001004649	Miro domain-containing protein C1orf89 homolog [Source:UniProtKB/Swiss-Prot;Acc:Q66JN8]
NM_001004650	Protein VAC14 homolog [Source:UniProtKB/Swiss-Prot;Acc:Q66L58]
NM_001004651	NADH dehydrogenase (ubiquinone) Fe-S protein 6 [Source:RefSeq peptide;Acc:NP_001004651]
NM_001004652	COX17 cytochrome c oxidase assembly homolog [Source:RefSeq peptide;Acc:NP_001004652]
NM_001004656	receptor accessory protein 6 [Source:RefSeq peptide;Acc:NP_001004656]
NM_001004658	hypothetical protein LOC447920 [Source:RefSeq peptide;Acc:NP_001004658]
NM_001004659	UPF0428 protein CXorf56 homolog [Source:UniProtKB/Swiss-Prot;Acc:Q66I61]
NM_001004660	small nuclear ribonucleoprotein polypeptide G [Source:RefSeq peptide;Acc:NP_001004660]
NM_001004663	Cornifelin homolog [Source:UniProtKB/Swiss-Prot;Acc:Q66I68]
NM_001004664	hypothetical protein LOC447926 [Source:RefSeq peptide;Acc:NP_001004664]
NM_001004665	TAF13 RNA polymerase II, TATA box binding protein (TBP)-associated factor [Source:RefSeq peptide;Acc:NP_001004665]
NM_001004666	Uridine-cytidine kinase 1 (UCK 1)(EC 2.7.1.48)(Uridine monophosphokinase 1)(Cytidine monophosphokinase 1) [Source:UniProtKB/Swiss-Prot;Acc:Q66I71]
NM_001004667	F11 receptor [Source:RefSeq peptide;Acc:NP_001004667]
NM_001004671	ubiquitously-expressed transcript [Source:RefSeq peptide;Acc:NP_001004671]
NM_001004672	lin7c protein [Source:RefSeq peptide;Acc:NP_001004672]
NM_001004675	UPF0538 protein C2orf76 homolog [Source:UniProtKB/Swiss-Prot;Acc:Q66IB8]
NM_001004676	Ras association domain family 2 [Source:RefSeq peptide;Acc:NP_001004676]
NM_001004677	FK506 binding protein 2, 13kDa [Source:RefSeq peptide;Acc:NP_001004677]
NM_001004678	a disintegrin and metalloproteinase domain 9 [Source:RefSeq peptide;Acc:NP_001004678]
NM_001004679	APAF1-interacting protein homolog [Source:UniProtKB/Swiss-Prot;Acc:Q66I75]
NM_001004680	cytochrome c oxidase subunit VIa-like [Source:RefSeq peptide;Acc:NP_001004680]
NM_001004681	Selenoprotein K (SelK) [Source:UniProtKB/Swiss-Prot;Acc:Q66I79]
NM_001004683	mitochondrial ribosomal protein L17 [Source:RefSeq peptide;Acc:NP_001004683]
NM_001005206	WD repeat domain 18 [Source:RefSeq peptide;Acc:NP_001005206]
NM_001005292	hydroxysteroid (17-beta) dehydrogenase 8 [Source:RefSeq peptide;Acc:NP_001005292]
NM_001005293	Synembryn-B (Protein Ric-8B)(Synembryn-like) [Source:UniProtKB/Swiss-Prot;Acc:Q6DRJ9]
NM_001005300	tRNA-specific adenosine deaminase-like protein 3 (tRNA-specific adenosine-34 deaminase subunit adat3) [Source:UniProtKB/Swiss-Prot;Acc:Q8JFW4]
NM_001005304	sciellin [Source:RefSeq peptide;Acc:NP_001005304]
NM_001005305	hypothetical protein LOC368685 [Source:RefSeq peptide;Acc:NP_001005305]
NM_001005306	Zinc transporter ZIP13 (Zrt- and Irt-like protein 13)(ZIP-13)(Solute carrier family 39 member 13) [Source:UniProtKB/Swiss-Prot;Acc:Q8AW42]
NM_001005315	hypothetical protein LOC368754 [Source:RefSeq peptide;Acc:NP_001005315]
NM_001005316	kelch-like 6 isoform 1 [Source:RefSeq peptide;Acc:NP_001005316]
NM_001005390	Alkylated DNA repair protein alkB homolog 6 [Source:UniProtKB/Swiss-Prot;Acc:Q6IQE9]
NM_001005391	clathrin, heavy polypeptide a [Source:RefSeq peptide;Acc:NP_001005391]
NM_001005393	brother of CDO [Source:RefSeq peptide;Acc:NP_001005393]
NM_001005396	Ataxin-7-like protein 3 (SAGA-associated factor 11 homolog) [Source:UniProtKB/Swiss-Prot;Acc:A1L209]
NM_001005399	transcription factor 25 (basic helix-loop-helix) [Source:RefSeq peptide;Acc:NP_001005399]
NM_001005575	B-cell CLL/lymphoma 9-like protein (B-cell lymphoma 9-like protein)(BCL9-like protein)(Protein BCL9-2) [Source:UniProtKB/Swiss-Prot;Acc:Q67FY3]
NM_001005582	CCR4-NOT transcription complex, subunit 3 [Source:RefSeq peptide;Acc:NP_001005582]
NM_001005585	grancalcin, EF-hand calcium binding protein [Source:RefSeq peptide;Acc:NP_001005585]
NM_001005587	carnitine acetyltransferase [Source:RefSeq peptide;Acc:NP_001005587]
NM_001005588	Synembryn-A (Protein Ric-8A) [Source:UniProtKB/Swiss-Prot;Acc:Q642H7]
NM_001005589	40S ribosomal protein S4, X isoform [Source:UniProtKB/Swiss-Prot;Acc:Q642H9]
NM_001005590	protein phosphatase 2 (formerly 2A), regulatory subunit A, beta isoform [Source:RefSeq peptide;Acc:NP_001005590]
NM_001005591	hypothetical protein LOC431725 [Source:RefSeq peptide;Acc:NP_001002178]
NM_001005594	zgc:103752 [Source:RefSeq peptide;Acc:NP_001005594]
NM_001005595	Protein IMPACT (Imprinted and ancient gene protein homolog) [Source:UniProtKB/Swiss-Prot;Acc:Q642J4]
NM_001005597	hypothetical protein LOC449555 [Source:RefSeq peptide;Acc:NP_001005597]
NM_001005600	Trans-1,2-dihydrobenzene-1,2-diol dehydrogenase (EC 1.3.1.20)(Dimeric dihydrodiol dehydrogenase)(D-xylose-NADP dehydrogenase)(EC 1.1.1.179)(D-xylose 1-dehydrogenase) [Source:UniProtKB/Swiss-Prot;Acc:Q642M9]
NM_001005601	Transmembrane protein 18 [Source:UniProtKB/Swiss-Prot;Acc:Q641M3]
NM_001005604	Bcl9 [Source:RefSeq peptide;Acc:NP_001005604]
NM_001005769	UPF0609 protein C4orf27 homolog [Source:UniProtKB/Swiss-Prot;Acc:Q7SXS8]
NM_001005770	WEE1 tyrosine kinase [Source:RefSeq peptide;Acc:NP_001005770]
NM_001005772	V-type proton ATPase subunit C 1-B (V-ATPase subunit C 1-B)(Vacuolar proton pump subunit C 1-B) [Source:UniProtKB/Swiss-Prot;Acc:Q5XIY6]
NM_001005773	F-box and leucine-rich repeat protein 3A [Source:RefSeq peptide;Acc:NP_001005773]
NM_001005775	phosphatidylinositol-4-phosphate 5-kinase, type I, beta [Source:RefSeq peptide;Acc:NP_001005775]
NM_001005776	Secretagogin [Source:UniProtKB/Swiss-Prot;Acc:Q5XJX1]
NM_001005777	apolipoprotein O, b [Source:RefSeq peptide;Acc:NP_001005777]
NM_001005778	ring finger protein 40 [Source:RefSeq peptide;Acc:NP_001005778]
NM_001005919	ephrin receptor EphA4 [Source:RefSeq peptide;Acc:NP_001005919]
NM_001005921	Galactocerebrosidase Precursor (GALCERase)(EC 3.2.1.46)(Galactosylceramidase) [Source:UniProtKB/Swiss-Prot;Acc:Q5SNX7]
NM_001005924	Transmembrane protein 56-B [Source:UniProtKB/Swiss-Prot;Acc:Q5XIY2]
NM_001005926	Protein ACN9 homolog, mitochondrial Precursor [Source:UniProtKB/Swiss-Prot;Acc:Q5XIY4]
NM_001005927	oxysterol binding protein-like 7 [Source:RefSeq peptide;Acc:NP_001005927]
NM_001005929	PAX-interacting protein 1 (PAX transactivation activation domain-interacting protein) [Source:UniProtKB/Swiss-Prot;Acc:Q5XIY8]
NM_001005931	related RAS viral (r-ras) oncogene homolog [Source:RefSeq peptide;Acc:NP_001005931]
NM_001005932	threonyl-tRNA synthetase isoform 2 [Source:RefSeq peptide;Acc:NP_001005932]
NM_001005933	acyl-Coenzyme A oxidase 1 [Source:RefSeq peptide;Acc:NP_001005933]
NM_001005934	Glycerol-3-phosphate dehydrogenase 1-like protein (EC 1.1.1.8) [Source:UniProtKB/Swiss-Prot;Acc:Q5XIZ6]
NM_001005936	G-protein signalling modulator 2, like [Source:RefSeq peptide;Acc:NP_001005936]
NM_001005938	Protein DJ-1 (zDJ-1)(Parkinson disease protein 7 homolog) [Source:UniProtKB/Swiss-Prot;Acc:Q5XJ36]
NM_001005939	multiple coagulation factor deficiency 2 [Source:RefSeq peptide;Acc:NP_001005939]
NM_001005940	carnitine palmitoyltransferase 1B [Source:RefSeq peptide;Acc:NP_001005940]
NM_001005941	pituitary tumor-transforming 1 interacting protein [Source:RefSeq peptide;Acc:NP_001005941]
NM_001005942	glutaredoxin (thioltransferase) [Source:RefSeq peptide;Acc:NP_001005942]
NM_001005944	solute carrier family 38, member 4 [Source:RefSeq peptide;Acc:NP_001005944]
NM_001005945	chromosome 9 open reading frame 78 [Source:RefSeq peptide;Acc:NP_001005945]
NM_001005947	ADP-ribosylation factor-like 2 [Source:RefSeq peptide;Acc:NP_001005947]
NM_001005948	proline rich Gla (G-carboxyglutamic acid) 1 [Source:RefSeq peptide;Acc:NP_001005948]
NM_001005949	methyltransferase like 5 [Source:RefSeq peptide;Acc:NP_001005949]
NM_001005950	Glutaredoxin 3 [Source:UniProtKB/Swiss-Prot;Acc:Q5XJ54]
NM_001005951	DTW domain-containing protein 1 [Source:UniProtKB/Swiss-Prot;Acc:Q5XJ56]
NM_001005952	tRNA (guanine-N(7)-)-methyltransferase (EC 2.1.1.33)(tRNA(m7G46)-methyltransferase)(Methyltransferase-like protein 1) [Source:UniProtKB/Swiss-Prot;Acc:Q5XJ57]
NM_001005953	thioredoxin-like 4A [Source:RefSeq peptide;Acc:NP_001005953]
NM_001005955	myosin, light chain 6, alkali, smooth muscle and non-muscle like [Source:RefSeq peptide;Acc:NP_001005955]
NM_001005956	twist2 [Source:RefSeq peptide;Acc:NP_001005956]
NM_001005958	proto galectin Gal1-L2 [Source:RefSeq peptide;Acc:NP_998059]
NM_001005960	ATP synthase, H+ transporting, mitochondrial F0 complex, subunit b, isoform 1 [Source:RefSeq peptide;Acc:NP_001005960]
NM_001005966	Short coiled-coil protein B [Source:UniProtKB/Swiss-Prot;Acc:Q5XJK1]
NM_001005967	histone 2, H2a [Source:RefSeq peptide;Acc:NP_001005967]
NM_001005970	tetraspanin 13 [Source:RefSeq peptide;Acc:NP_001005970]
NM_001005971	hypothetical protein LOC449798 [Source:RefSeq peptide;Acc:NP_001005971]
NM_001005978	GLI pathogenesis-related 2 [Source:RefSeq peptide;Acc:NP_001005978]
NM_001005979	fibulin 5 [Source:RefSeq peptide;Acc:NP_001005979]
NM_001005980	sulfatase modifying factor 2 [Source:RefSeq peptide;Acc:NP_001005980]
NM_001005982	ceroid-lipofuscinosis, neuronal 6, late infantile, variant [Source:RefSeq peptide;Acc:NP_001005982]
NM_001005984	excision repair cross-complementing rodent repair deficiency, complementation group 8 [Source:RefSeq peptide;Acc:NP_001005984]
NM_001005985	RWD domain containing 4A [Source:RefSeq peptide;Acc:NP_001005985]
NM_001005986	coiled-coil domain containing 101 [Source:RefSeq peptide;Acc:NP_001005986]
NM_001005987	hypothetical protein LOC449814 [Source:RefSeq peptide;Acc:NP_001005987]
NM_001005988	sirtuin 4 [Source:RefSeq peptide;Acc:NP_001005988]
NM_001005990	hypothetical protein LOC449817 [Source:RefSeq peptide;Acc:NP_001005990]
NM_001005992	transmembrane BAX inhibitor motif containing 1 [Source:RefSeq peptide;Acc:NP_001005992]
NM_001005993	BRCA1-A complex subunit Abraxas (Coiled-coil domain-containing protein 98)(Protein FAM175A) [Source:UniProtKB/Swiss-Prot;Acc:Q1LVP6]
NM_001005994	peroxisome biogenesis factor 10 [Source:RefSeq peptide;Acc:NP_001005994]
NM_001006000	nuclear transport factor 2-like [Source:RefSeq peptide;Acc:NP_001006000]
NM_001006002	galactokinase 1 [Source:RefSeq peptide;Acc:NP_001006002]
NM_001006003	hypothetical protein LOC449833 [Source:RefSeq peptide;Acc:NP_001006003]
NM_001006004	processing of precursor 7 [Source:RefSeq peptide;Acc:NP_001006004]
NM_001006006	FRA10AC1 protein [Source:RefSeq peptide;Acc:NP_001006006]
NM_001006009	hypothetical protein LOC449988 [Source:RefSeq peptide;Acc:NP_001006009]
NM_001006010	Sjogren syndrome/scleroderma autoantigen 1 [Source:RefSeq peptide;Acc:NP_001006010]
NM_001006013	DNA directed RNA polymerase II polypeptide I [Source:RefSeq peptide;Acc:NP_001006013]
NM_001006014	XK-related protein 8 [Source:RefSeq peptide;Acc:NP_001006014]
NM_001006015	PRKC, apoptosis, WT1, regulator like [Source:RefSeq peptide;Acc:NP_001006015]
NM_001006016	atlastin 3 [Source:RefSeq peptide;Acc:NP_001006016]
NM_001006017	hypothetical protein LOC449996 [Source:RefSeq peptide;Acc:NP_001006017]
NM_001006018	B-cell CLL/lymphoma 7b [Source:RefSeq peptide;Acc:NP_001006018]
NM_001006019	hypothetical protein LOC325430 [Source:RefSeq peptide;Acc:NP_001006019]
NM_001006020	Coiled-coil domain-containing protein 149-B [Source:UniProtKB/Swiss-Prot;Acc:Q5XJA2]
NM_001006021	aminomethyltransferase [Source:RefSeq peptide;Acc:NP_001006021]
NM_001006029	trafficking protein particle complex 6b [Source:RefSeq peptide;Acc:NP_001006029]
NM_001006031	hypothetical protein LOC450010 [Source:RefSeq peptide;Acc:NP_001006031]
NM_001006032	translocator protein [Source:RefSeq peptide;Acc:NP_001006032]
NM_001006034	nudix-type motif 3 [Source:RefSeq peptide;Acc:NP_001006034]
NM_001006035	PEST proteolytic signal containing nuclear protein [Source:RefSeq peptide;Acc:NP_001006035]
NM_001006037	phosphate cytidylyltransferase 2, ethanolamine [Source:RefSeq peptide;Acc:NP_001006037]
NM_001006038	hypothetical protein LOC450017 [Source:RefSeq peptide;Acc:NP_001006038]
NM_001006039	SAM domain, SH3 domain and nuclear localisation signals, 1b [Source:RefSeq peptide;Acc:NP_001006039]
NM_001006041	CD151 molecule [Source:RefSeq peptide;Acc:NP_001006041]
NM_001006042	Pre-mRNA 3'-end-processing factor FIP1 (FIP1-like 1) [Source:UniProtKB/Swiss-Prot;Acc:Q5XJD3]
NM_001006043	cathepsin Z [Source:RefSeq peptide;Acc:NP_001006043]
NM_001006044	claudin 5 [Source:RefSeq peptide;Acc:NP_001006044]
NM_001006046	cutC copper transporter homolog [Source:RefSeq peptide;Acc:NP_001006046]
NM_001006048	Uncharacterized protein C3orf26 homolog [Source:UniProtKB/Swiss-Prot;Acc:Q5XJK9]
NM_001006049	damage-regulated autophagy modulator [Source:RefSeq peptide;Acc:NP_001006049]
NM_001006052	hypothetical protein LOC450031 [Source:RefSeq peptide;Acc:NP_001006052]
NM_001006055	CDKN2A interacting protein N-terminal like [Source:RefSeq peptide;Acc:NP_001006055]
NM_001006056	hypothetical protein LOC450036 [Source:RefSeq peptide;Acc:NP_001006056]
NM_001006057	interferon gamma inducible protein 30 [Source:RefSeq peptide;Acc:NP_001006057]
NM_001006058	hypothetical protein LOC450038 [Source:RefSeq peptide;Acc:NP_001006058]
NM_001006061	Coiled-coil domain-containing protein 113 [Source:UniProtKB/Swiss-Prot;Acc:Q5XJN6]
NM_001006062	non imprinted in Prader-Willi/Angelman syndrome 1 [Source:RefSeq peptide;Acc:NP_001006062]
NM_001006063	ankyrin 2, neuronal [Source:RefSeq peptide;Acc:NP_001006063]
NM_001006065	Protein TSSC1 [Source:UniProtKB/Swiss-Prot;Acc:Q5XJP1]
NM_001006068	peroxisomal enoyl-coenzyme A hydratase-like protein [Source:RefSeq peptide;Acc:NP_001006068]
NM_001006069	nudix (nucleoside diphosphate linked moiety X)-type motif 22 [Source:RefSeq peptide;Acc:NP_001006069]
NM_001006071	TLC domain containing 1 [Source:RefSeq peptide;Acc:NP_001006071]
NM_001006072	acyl-CoA thioesterase 8 [Source:RefSeq peptide;Acc:NP_001006072]
NM_001006074	thiamin pyrophosphokinase 1 [Source:RefSeq peptide;Acc:NP_001006074]
NM_001006077	exosome component 9 [Source:RefSeq peptide;Acc:NP_001006077]
NM_001006078	coagulation factor VIII-associated (intronic transcript) 2 [Source:RefSeq peptide;Acc:NP_001006078]
NM_001006081	GINS complex subunit 1 (Psf1 homolog) [Source:RefSeq peptide;Acc:NP_001006081]
NM_001006082	eukaryotic translation initiation factor 1A, X-linked, a [Source:RefSeq peptide;Acc:NP_001006082]
NM_001006083	monoacylglycerol O-acyltransferase 2 [Source:RefSeq peptide;Acc:NP_001006083]
NM_001006084	hypothetical protein LOC450064 [Source:RefSeq peptide;Acc:NP_001006084]
NM_001006085	CDKN2A interacting protein [Source:RefSeq peptide;Acc:NP_001006085]
NM_001006086	hypothetical protein LOC450066 [Source:RefSeq peptide;Acc:NP_001006086]
NM_001006088	N-acylsphingosine amidohydrolase 1 [Source:RefSeq peptide;Acc:NP_001006088]
NM_001006090	Protein FAM73A [Source:UniProtKB/Swiss-Prot;Acc:Q5XJS0]
NM_001006092	asparagine-linked glycosylation 14 homolog [Source:RefSeq peptide;Acc:NP_001006092]
NM_001006094	Ras-related protein RAB34 [Source:RefSeq peptide;Acc:NP_001006094]
NM_001006095	THO complex subunit 6 homolog (WD repeat-containing protein 58) [Source:UniProtKB/Swiss-Prot;Acc:Q5XJS5]
NM_001006097	deoxyribose-phosphate aldolase-like [Source:RefSeq peptide;Acc:NP_001006097]
NM_001006098	hydroxysteroid (17-beta) dehydrogenase 10 [Source:RefSeq peptide;Acc:NP_001006098]
NM_001006099	hypothetical protein LOC450079 [Source:RefSeq peptide;Acc:NP_001006099]
NM_001006100	menage a trois homolog 1 [Source:RefSeq peptide;Acc:NP_001006100]
NM_001006102	cytochrome b-561 domain containing 2 [Source:RefSeq peptide;Acc:NP_001006102]
NM_001006103	galactosidase, alpha [Source:RefSeq peptide;Acc:NP_001006103]
NM_001006104	glutathione synthetase [Source:RefSeq peptide;Acc:NP_001006104]
NM_001006105	golgi phosphoprotein 3 [Source:RefSeq peptide;Acc:NP_001006105]
NM_001006594	ATP-binding cassette, sub-family B (MDR/TAP), member 3 like 1 [Source:RefSeq peptide;Acc:NP_001006594]
NM_001006660	leukocyte receptor tyrosine kinase [Source:RefSeq peptide;Acc:NP_001006661]
NM_001006661	chromosome 14 open reading frame 106 [Source:RefSeq peptide;Acc:NP_001006662]
NM_001007029	ATPase, Ca++ transporting, fast twitch 1 [Source:RefSeq peptide;Acc:NP_001007030]
NM_001007030	synaptojanin 1 [Source:RefSeq peptide;Acc:NP_001007031]
NM_001007031	hypothetical protein LOC368489 [Source:RefSeq peptide;Acc:NP_001007032]
NM_001007038	ATP-binding cassette, sub-family C (CFTR/MRP), member 4 [Source:RefSeq peptide;Acc:NP_001007039]
NM_001007051	Synaptic vesicle membrane protein VAT-1 homolog (EC 1.-.-.-) [Source:UniProtKB/Swiss-Prot;Acc:Q8JFV8]
NM_001007052	Loss of heterozygosity 12 chromosomal region 1 protein homolog [Source:UniProtKB/Swiss-Prot;Acc:Q5XIX8]
NM_001007053	phosphoglucomutase 3 [Source:RefSeq peptide;Acc:NP_001007054]
NM_001007054	hypothetical protein LOC474322 [Source:RefSeq peptide;Acc:NP_001007055]
NM_001007055	RAP2C, member of RAS oncogene family [Source:RefSeq peptide;Acc:NP_001007056]
NM_001007056	deoxycytidine kinase [Source:RefSeq peptide;Acc:NP_001007057]
NM_001007057	WD repeat and FYVE domain containing 1 [Source:RefSeq peptide;Acc:NP_001007058]
NM_001007059	Nuclear nucleic acid-binding protein C1D [Source:UniProtKB/Swiss-Prot;Acc:Q5XJ97]
NM_001007060	Protein PPRC1 (Protein misty somites) [Source:UniProtKB/Swiss-Prot;Acc:Q5XJA3]
NM_001007061	dolichyl pyrophosphate phosphatase 1 [Source:RefSeq peptide;Acc:NP_001007062]
NM_001007062	myelin associated glycoprotein [Source:RefSeq peptide;Acc:NP_001007063]
NM_001007063	membrane associated guanylate kinase, WW and PDZ domain containing 1 [Source:RefSeq peptide;Acc:NP_001007064]
NM_001007105	apoptotic chromatin condensation inducer 1a [Source:RefSeq peptide;Acc:NP_001007106]
NM_001007108	interleukin 12B [Source:RefSeq peptide;Acc:NP_001007109]
NM_001007112	ATPase family AAA domain-containing protein 1-A [Source:UniProtKB/Swiss-Prot;Acc:Q7ZZ25]
NM_001007120	homeodomain leucine zipper [Source:RefSeq peptide;Acc:NP_001007121]
NM_001007135	lyric-like [Source:RefSeq peptide;Acc:NP_001007136]
NM_001007136	hypothetical protein LOC556124 [Source:RefSeq peptide;Acc:NP_001007137]
NM_001007152	D4, zinc and double PHD fingers family 2 [Source:RefSeq peptide;Acc:NP_001007153]
NM_001007153	DNA-directed RNA polymerase I subunit RPA43 (Twist neighbor protein) [Source:UniProtKB/Swiss-Prot;Acc:Q6PHG8]
NM_001007158	Polycomb group RING finger protein 1 [Source:UniProtKB/Swiss-Prot;Acc:Q7ZYZ7]
NM_001007159	antizyme inhibitor 1 [Source:RefSeq peptide;Acc:NP_001007160]
NM_001007160	phosphodiesterase 6A [Source:RefSeq peptide;Acc:NP_001007161]
NM_001007161	RAB1A, member RAS oncogene family [Source:RefSeq peptide;Acc:NP_001007162]
NM_001007162	DnaJ homolog subfamily C member 27 (Rab and DnaJ domain-containing protein) [Source:UniProtKB/Swiss-Prot;Acc:Q6IMK3]
NM_001007163	ribonucleotide reductase M2 b [Source:RefSeq peptide;Acc:NP_001007164]
NM_001007168	inhibitor of growth [Source:RefSeq peptide;Acc:NP_001007169]
NM_001007171	hypothetical protein LOC541505 [Source:RefSeq peptide;Acc:NP_001007172]
NM_001007175	scribbled homolog [Source:RefSeq peptide;Acc:NP_001007176]
NM_001007177	hypothetical protein LOC368892 [Source:RefSeq peptide;Acc:NP_001007178]
NM_001007182	PTB domain-containing engulfment adapter protein 1 (GULP)(PTB domain adapter protein CED-6)(Cell death protein 6 homolog) [Source:UniProtKB/Swiss-Prot;Acc:Q32PV0]
NM_001007183	protein arginine methyltransferase 5 [Source:RefSeq peptide;Acc:NP_001007184]
NM_001007186	akirin 1 isoform 2 [Source:RefSeq peptide;Acc:NP_001007187]
NM_001007187	hypothetical protein LOC406586 [Source:RefSeq peptide;Acc:NP_001007188]
NM_001007197	immediate early response 5 [Source:RefSeq peptide;Acc:NP_001007198]
NM_001007199	G-protein coupled receptor 161 [Source:UniProtKB/Swiss-Prot;Acc:Q90X46]
NM_001007200	protein tyrosine phosphatase, non-receptor type 4 (megakaryocyte) [Source:RefSeq peptide;Acc:NP_001007201]
NM_001007206	MHC class II beta [Source:RefSeq peptide;Acc:NP_001007207]
NM_001007207	G patch domain and KOW motifs-containing protein (Protein T54-like) [Source:UniProtKB/Swiss-Prot;Acc:Q90X38]
NM_001007208	coagulation factor V [Source:RefSeq peptide;Acc:NP_001007209]
NM_001007212	connexin 28.6 [Source:RefSeq peptide;Acc:NP_001007213]
NM_001007213	connexin 45.6 [Source:RefSeq peptide;Acc:NP_001007214]
NM_001007217	G protein-coupled receptor 34 like [Source:RefSeq peptide;Acc:NP_001007218]
NM_001007281	glutathione peroxidase 1 [Source:RefSeq peptide;Acc:NP_001007282]
NM_001007282	glutathione peroxidase 4 [Source:RefSeq peptide;Acc:NP_001007283]
NM_001007285	procollagen-proline, 2-oxoglutarate 4-dioxygenase (proline 4-hydroxylase), alpha polypeptide 2 [Source:RefSeq peptide;Acc:NP_001007286]
NM_001007287	four and a half LIM domains a [Source:RefSeq peptide;Acc:NP_001007288]
NM_001007289	ribose 5-phosphate isomerase A [Source:RefSeq peptide;Acc:NP_001007290]
NM_001007290	RING finger protein 141 [Source:UniProtKB/Swiss-Prot;Acc:Q6IV56]
NM_001007291	3-oxoacid CoA transferase 1a [Source:RefSeq peptide;Acc:NP_001007292]
NM_001007293	motile sperm domain containing 2 [Source:RefSeq peptide;Acc:NP_001007294]
NM_001007295	hypothetical protein LOC492329 [Source:RefSeq peptide;Acc:NP_001007296]
NM_001007296	SWI/SNF-related matrix-associated actin-dependent regulator of chromatin subfamily B member 1-A [Source:UniProtKB/Swiss-Prot;Acc:Q5U379]
NM_001007297	angiotensin I converting enzyme 2 [Source:RefSeq peptide;Acc:NP_001007298]
NM_001007298	Dynamin-like 120 kDa protein, mitochondrial Precursor (Optic atrophy protein 1 homolog) [Source:UniProtKB/Swiss-Prot;Acc:Q5U3A7]
NM_001007299	KLRAQ motif-containing protein 1 (Coiled-coil domain-containing protein 128) [Source:UniProtKB/Swiss-Prot;Acc:Q5U3A8]
NM_001007302	annexin A3b [Source:RefSeq peptide;Acc:NP_001007303]
NM_001007303	ADP-ribosylation factor GTPase activating protein 1 [Source:RefSeq peptide;Acc:NP_001007304]
NM_001007305	cellular repressor of E1A-stimulated genes 2 [Source:RefSeq peptide;Acc:NP_001007306]
NM_001007306	ceroid-lipofuscinosis, neuronal 3 [Source:RefSeq peptide;Acc:NP_001007307]
NM_001007307	cleavage and polyadenylation factor subunit, homolog [Source:RefSeq peptide;Acc:NP_001007308]
NM_001007308	myeloid/lymphoid or mixed-lineage leukemia (trithorax homolog, Drosophila); translocated to, 10 [Source:RefSeq peptide;Acc:NP_001007309]
NM_001007311	high mobility group nucleosomal binding domain 3 [Source:RefSeq peptide;Acc:NP_001007312]
NM_001007313	protein phosphatase 1A, magnesium dependent, alpha [Source:RefSeq peptide;Acc:NP_001007314]
NM_001007314	chemokine (C-X-C motif) receptor 3.2 [Source:RefSeq peptide;Acc:NP_001007315]
NM_001007315	F-box and leucine-rich repeat protein 4 [Source:RefSeq peptide;Acc:NP_001007316]
NM_001007316	hypothetical protein LOC492350 [Source:RefSeq peptide;Acc:NP_001007317]
NM_001007317	Gem (nuclear organelle) associated protein 8 like [Source:RefSeq peptide;Acc:NP_001007318]
NM_001007318	ubiquitin protein ligase E3A [Source:RefSeq peptide;Acc:NP_001007319]
NM_001007319	DEAD/H (Asp-Glu-Ala-Asp/His) box polypeptide 11 [Source:RefSeq peptide;Acc:NP_001007320]
NM_001007320	hypothetical protein LOC492354 [Source:RefSeq peptide;Acc:NP_001007321]
NM_001007321	hypothetical protein LOC492355 [Source:RefSeq peptide;Acc:NP_001007322]
NM_001007323	Phosphoglycerate mutase family member 5 Precursor [Source:UniProtKB/Swiss-Prot;Acc:Q502L2]
NM_001007324	connexin 28.9 [Source:RefSeq peptide;Acc:NP_001007325]
NM_001007327	calcium binding protein 39-like [Source:RefSeq peptide;Acc:NP_001007328]
NM_001007328	Kelch-like protein 12 [Source:UniProtKB/Swiss-Prot;Acc:Q5U374]
NM_001007329	solute carrier family 7, member 3 [Source:RefSeq peptide;Acc:NP_001007330]
NM_001007330	Cas-Br-M (murine) ecotropic retroviral transforming sequence [Source:RefSeq peptide;Acc:NP_001007331]
NM_001007333	RAD52 motif-containing protein 1 [Source:UniProtKB/Swiss-Prot;Acc:Q5U3G4]
NM_001007334	Protein YIF1B (YIP1-interacting factor homolog B) [Source:UniProtKB/Swiss-Prot;Acc:Q5U3G6]
NM_001007336	methyltransferase like 8 [Source:RefSeq peptide;Acc:NP_001007337]
NM_001007337	Histone-lysine N-methyltransferase SUV420H1 (EC 2.1.1.43)(Suppressor of variegation 4-20 homolog 1)(Su(var)4-20 homolog 1)(Suv4-20h1) [Source:UniProtKB/Swiss-Prot;Acc:Q5U3H2]
NM_001007338	Glycosyltransferase 8 domain-containing protein 1 (EC 2.4.1.-) [Source:UniProtKB/Swiss-Prot;Acc:Q5U3H3]
NM_001007339	guanine nucleotide binding protein (G protein), alpha activating activity polypeptide, olfactory type [Source:RefSeq peptide;Acc:NP_001007340]
NM_001007340	protein phosphatase 1D [Source:RefSeq peptide;Acc:NP_001007341]
NM_001007341	hypothetical protein LOC492469 [Source:RefSeq peptide;Acc:NP_001007342]
NM_001007343	sorting and assembly machinery component 50 homolog, like [Source:RefSeq peptide;Acc:NP_001007344]
NM_001007344	Protein SLC7A6OS (Solute carrier family 7 member 6 opposite strand transcript homolog) [Source:UniProtKB/Swiss-Prot;Acc:Q5U3I2]
NM_001007345	secretory carrier membrane protein 3 [Source:RefSeq peptide;Acc:NP_001007346]
NM_001007346	hypothetical protein LOC492474 [Source:RefSeq peptide;Acc:NP_001007347]
NM_001007348	cysteine sulfinic acid decarboxylase [Source:RefSeq peptide;Acc:NP_001007349]
NM_001007350	solute carrier family 25, member 44 a [Source:RefSeq peptide;Acc:NP_001007351]
NM_001007351	B-cell translocation gene 3 [Source:RefSeq peptide;Acc:NP_001007352]
NM_001007352	ring finger protein 24 [Source:RefSeq peptide;Acc:NP_001007353]
NM_001007353	hypothetical protein LOC492481 [Source:RefSeq peptide;Acc:NP_001007354]
NM_001007357	leucine rich repeat containing 20 [Source:RefSeq peptide;Acc:NP_001007358]
NM_001007359	RAB11a, member RAS oncogene family [Source:RefSeq peptide;Acc:NP_001007360]
NM_001007361	SGT1, suppressor of G2 allele of SKP1 [Source:RefSeq peptide;Acc:NP_001007362]
NM_001007364	epsilon subunit of coatomer protein complex [Source:RefSeq peptide;Acc:NP_001007365]
NM_001007367	Pre-mRNA-splicing factor SLU7 [Source:UniProtKB/Swiss-Prot;Acc:Q5U3F2]
NM_001007369	signal transducing adaptor molecule (SH3 domain and ITAM motif) 2 [Source:RefSeq peptide;Acc:NP_001007370]
NM_001007370	GPN-loop GTPase 3 (ATP-binding domain 1 family member C) [Source:UniProtKB/Swiss-Prot;Acc:Q6ZM63]
NM_001007373	TP53RK binding protein [Source:RefSeq peptide;Acc:NP_001007374]
NM_001007374	Pleckstrin homology domain-containing family A member 8 [Source:UniProtKB/Swiss-Prot;Acc:Q5U3N0]
NM_001007376	mitochondrial ribosomal protein S34 [Source:RefSeq peptide;Acc:NP_001007377]
NM_001007377	procollagen-lysine, 2-oxoglutarate 5-dioxygenase 2 isoform 1 [Source:RefSeq peptide;Acc:NP_001007378]
NM_001007378	Protein phosphatase PTC7 homolog (EC 3.1.3.16) [Source:UniProtKB/Swiss-Prot;Acc:Q5U3N5]
NM_001007380	Protein Churchill [Source:UniProtKB/Swiss-Prot;Acc:Q5U3N7]
NM_001007381	PCI domain-containing protein 2 (CSN12-like protein) [Source:UniProtKB/Swiss-Prot;Acc:Q5U3P0]
NM_001007382	tetratricopeptide repeat domain 1 [Source:RefSeq peptide;Acc:NP_001007383]
NM_001007383	small nuclear ribonucleoprotein polypeptide A' [Source:RefSeq peptide;Acc:NP_001007384]
NM_001007384	FtsJ homolog 1 [Source:RefSeq peptide;Acc:NP_001007385]
NM_001007385	chloride intracellular channel 5 [Source:RefSeq peptide;Acc:NP_001007386]
NM_001007386	dph5-like [Source:RefSeq peptide;Acc:NP_001093555]
NM_001007387	finTRIM family, member 72 [Source:RefSeq peptide;Acc:NP_001007388]
NM_001007390	3-hydroxyanthranilate 3,4-dioxygenase (EC 1.13.11.6)(3-hydroxyanthranilic acid dioxygenase)(HAD)(3-hydroxyanthranilate oxygenase)(3-HAO) [Source:UniProtKB/Swiss-Prot;Acc:Q5U3F8]
NM_001007391	hypothetical protein LOC492519 [Source:RefSeq peptide;Acc:NP_001007392]
NM_001007392	progesterone receptor membrane component 1 [Source:RefSeq peptide;Acc:NP_001007393]
NM_001007395	differentially expressed in FDCP 8 [Source:RefSeq peptide;Acc:NP_001007396]
NM_001007396	membrane bound O-acyltransferase domain containing [Source:RefSeq peptide;Acc:NP_001007397]
NM_001007401	hypothetical protein LOC492760 [Source:RefSeq peptide;Acc:NP_001007402]
NM_001007402	transducin beta-like 3 [Source:RefSeq peptide;Acc:NP_001007403]
NM_001007404	caspase 9, apoptosis-related cysteine protease [Source:RefSeq peptide;Acc:NP_001007405]
NM_001007405	RNA binding motif protein 41 [Source:RefSeq peptide;Acc:NP_001007406]
NM_001007409	cell division cycle 7 [Source:RefSeq peptide;Acc:NP_001007410]
NM_001007410	YTH domain containing 1 [Source:RefSeq peptide;Acc:NP_001007411]
NM_001007412	Vacuolar-sorting protein SNF8 (ESCRT-II complex subunit VPS22) [Source:UniProtKB/Swiss-Prot;Acc:Q5U3V9]
NM_001007413	Calcineurin-like phosphoesterase domain-containing protein 1 (EC 3.1.-.-) [Source:UniProtKB/Swiss-Prot;Acc:Q5U3W0]
NM_001007414	Protein kinase-like protein SgK196 (Sugen kinase 196) [Source:UniProtKB/Swiss-Prot;Acc:Q5U3W1]
NM_001007415	glomulin, FKBP associated protein a [Source:RefSeq peptide;Acc:NP_001007416]
NM_001007419	peroxisomal acyl-CoA thioesterase 2b like 3 [Source:RefSeq peptide;Acc:NP_001007420]
NM_001007421	bridging integrator 2a [Source:RefSeq peptide;Acc:NP_001007422]
NM_001007422	Diphosphomevalonate decarboxylase (EC 4.1.1.33)(Mevalonate pyrophosphate decarboxylase)(Mevalonate (diphospho)decarboxylase) [Source:UniProtKB/Swiss-Prot;Acc:Q5U403]
NM_001007424	hypothetical protein LOC492783 [Source:RefSeq peptide;Acc:NP_001007425]
NM_001007425	hypothetical protein LOC492784 [Source:RefSeq peptide;Acc:NP_001007426]
NM_001007427	BRO1 domain-containing protein BROX [Source:UniProtKB/Swiss-Prot;Acc:A3KQV2]
NM_001007428	cell adhesion molecule 4 [Source:RefSeq peptide;Acc:NP_001007429]
NM_001007430	hypothetical protein LOC492789 [Source:RefSeq peptide;Acc:NP_001007431]
NM_001007431	Katanin p60 ATPase-containing subunit A-like 1 (Katanin p60 subunit A-like 1)(EC 3.6.4.3)(p60 katanin-like 1) [Source:UniProtKB/Swiss-Prot;Acc:Q5U3S1]
NM_001007432	galactokinase 2 [Source:RefSeq peptide;Acc:NP_001007433]
NM_001007433	G protein-coupled receptor 137ba [Source:RefSeq peptide;Acc:NP_001007434]
NM_001007434	Nitric oxide synthase-interacting protein [Source:UniProtKB/Swiss-Prot;Acc:Q5U3S7]
NM_001007435	Rho GTPase activating protein 28 [Source:RefSeq peptide;Acc:NP_001007436]
NM_001007437	Alpha-1,3-mannosyl-glycoprotein 4-beta-N-acetylglucosaminyltransferase C (EC 2.4.1.145)(UDP-N-acetylglucosamine: alpha-1,3-D-mannoside beta-1,4-N-acetylglucosaminyltransferase IVc)(N-glycosyl-oligosaccharide-glycoprotein N-acetylglucosaminyltransferase IVc)(N-acetylglucosaminyltransferase IVc)(GnT-IVc) [Source:UniProtKB/Swiss-Prot;Acc:Q5U3T0]
NM_001007438	HAUS augmin-like complex, subunit 5 [Source:RefSeq peptide;Acc:NP_001007439]
NM_001007440	Serine/threonine-protein phosphatase dullard-B (EC 3.1.3.16)(Dullard-like protein) [Source:UniProtKB/Swiss-Prot;Acc:Q5U3T3]
NM_001007442	peptidase (mitochondrial processing) alpha [Source:RefSeq peptide;Acc:NP_001007443]
NM_001007443	ras homolog gene family, member Ua [Source:RefSeq peptide;Acc:NP_001007444]
NM_001007444	phosphatidylinositol transfer protein, cytoplasmic 1 [Source:RefSeq peptide;Acc:NP_001007445]
NM_001007446	NSFL1 (p97) cofactor (p47) [Source:RefSeq peptide;Acc:NP_001007447]
NM_001007447	Carnitine O-palmitoyltransferase 2, mitochondrial Precursor (EC 2.3.1.21)(Carnitine palmitoyltransferase II)(CPT II) [Source:UniProtKB/Swiss-Prot;Acc:Q5U3U3]
NM_001007448	Cytidine and dCMP deaminase domain-containing protein 1 [Source:UniProtKB/Swiss-Prot;Acc:Q5U3U4]
NM_001007449	syntaxin 17 [Source:RefSeq peptide;Acc:NP_001007450]
NM_001007451	Major facilitator superfamily domain-containing protein 2-A [Source:UniProtKB/Swiss-Prot;Acc:Q5U3U7]
NM_001007452	hypothetical protein LOC492811 [Source:RefSeq peptide;Acc:NP_001007453]
NM_001007453	nucleosome assembly protein 1-like 4b [Source:RefSeq peptide;Acc:NP_001007454]
NM_001007455	interphase cytoplasmic foci protein 45 [Source:RefSeq peptide;Acc:NP_001007456]
NM_001007456	Borealin (Cell division cycle-associated protein 8) [Source:UniProtKB/Swiss-Prot;Acc:Q5XLR4]
NM_001007458	vacuolar protein sorting 53 homolog [Source:RefSeq peptide;Acc:NP_001007459]
NM_001007760	PDZK1 interacting protein 1, like [Source:RefSeq peptide;Acc:NP_001007761]
NM_001007762	protocadherin 2 alpha b2 [Source:RefSeq peptide;Acc:NP_001009592]
NM_001007764	mitochondrial ribosomal protein L16 [Source:RefSeq peptide;Acc:NP_001007765]
NM_001007765	NADH dehydrogenase (ubiquinone) Fe-S protein 1 [Source:RefSeq peptide;Acc:NP_001007766]
NM_001007766	stress-induced-phosphoprotein 1 (Hsp70/Hsp90-organizing protein) [Source:RefSeq peptide;Acc:NP_001007767]
NM_001007767	neuroepithelial cell transforming gene 1 [Source:RefSeq peptide;Acc:NP_001007768]
NM_001007768	phenylalanyl-tRNA synthetase, beta subunit [Source:RefSeq peptide;Acc:NP_001007769]
NM_001007770	Mediator of RNA polymerase II transcription subunit 28 (Mediator complex subunit 28) [Source:UniProtKB/Swiss-Prot;Acc:Q5RKN3]
NM_001007771	Nuclear protein NP60 [Source:UniProtKB/Swiss-Prot;Acc:Q5RKN4]
NM_001007772	actin-related protein 2-like [Source:RefSeq peptide;Acc:NP_001007773]
NM_001007773	guanine nucleotide binding protein (G protein), alpha 11 (Gq class) [Source:RefSeq peptide;Acc:NP_001007774]
NM_001007774	Pre-mRNA-splicing factor SPF27 (Protein BCAS2 homolog) [Source:UniProtKB/Swiss-Prot;Acc:Q5RKQ0]
NM_001007775	protein tyrosine phosphatase type IVA, member 1 [Source:RefSeq peptide;Acc:NP_001007776]
NM_001007776	far upstream element (FUSE) binding protein 3 [Source:RefSeq peptide;Acc:NP_001007777]
NM_001007777	eukaryotic translation initiation factor 4E [Source:RefSeq peptide;Acc:NP_001007778]
NM_001007779	anti-Mullerian hormone [Source:RefSeq peptide;Acc:NP_001007780]
NM_001007788	Beta-1,3-N-acetylglucosaminyltransferase manic fringe (EC 2.4.1.222)(O-fucosylpeptide 3-beta-N-acetylglucosaminyltransferase) [Source:UniProtKB/Swiss-Prot;Acc:Q5YB40]
NM_001008400	exostoses (multiple) 2 [Source:RefSeq peptide;Acc:NP_001008400]
NM_001008402	exostoses-like 3 [Source:RefSeq peptide;Acc:NP_001008402]
NM_001008403	activation-induced cytidine deaminase [Source:RefSeq peptide;Acc:NP_001008403]
NM_001008484	protocadherin 2 alpha b2 [Source:RefSeq peptide;Acc:NP_001009592]
NM_001008573	Peroxisomal Lon protease homolog 2 (EC 3.4.21.-)(Lon protease-like protein 2)(Lon protease 2) [Source:UniProtKB/Swiss-Prot;Acc:Q5PQY6]
NM_001008574	ubiquitin specific peptidase 2 [Source:RefSeq peptide;Acc:NP_001008574]
NM_001008575	Zinc transporter 9 (ZnT-9)(Solute carrier family 30 member 9) [Source:UniProtKB/Swiss-Prot;Acc:Q5PQZ3]
NM_001008580	cell division cycle associated 4 [Source:RefSeq peptide;Acc:NP_001008580]
NM_001008581	snail 2 [Source:RefSeq peptide;Acc:NP_001008581]
NM_001008582	hypothetical protein LOC494039 [Source:RefSeq peptide;Acc:NP_001008582]
NM_001008583	CD2-associated protein [Source:RefSeq peptide;Acc:NP_001008583]
NM_001008584	Low affinity cationic amino acid transporter 2 (CAT-2)(CAT2)(Solute carrier family 7 member 2) [Source:UniProtKB/Swiss-Prot;Acc:Q5PR34]
NM_001008585	solute carrier family 43, member 2 [Source:RefSeq peptide;Acc:NP_001008585]
NM_001008586	solute carrier family 9, member 8 [Source:RefSeq peptide;Acc:NP_001008586]
NM_001008587	EGF-containing fibulin-like extracellular matrix protein 2 [Source:RefSeq peptide;Acc:NP_001008587]
NM_001008588	RAB, member of RAS oncogene family-like 4 [Source:RefSeq peptide;Acc:NP_001008588]
NM_001008589	anaphase-promoting complex subunit 4 [Source:RefSeq peptide;Acc:NP_001008589]
NM_001008590	GDP-fucose transporter 1 [Source:RefSeq peptide;Acc:NP_001008590]
NM_001008591	hypothetical protein LOC494048 [Source:RefSeq peptide;Acc:NP_001008591]
NM_001008593	Protein NDRG2 [Source:UniProtKB/Swiss-Prot;Acc:Q5PR98]
NM_001008596	latexin [Source:RefSeq peptide;Acc:NP_001008596]
NM_001008598	diamine N-acetyltransferase 2 [Source:RefSeq peptide;Acc:NP_001008598]
NM_001008601	G protein-coupled receptor 133 [Source:RefSeq peptide;Acc:NP_001008601]
NM_001008603	pseudouridine synthase 1 [Source:RefSeq peptide;Acc:NP_001008603]
NM_001008605	hypothetical protein LOC494062 [Source:RefSeq peptide;Acc:NP_001008605]
NM_001008606	Uncharacterized protein C12orf29 homolog [Source:UniProtKB/Swiss-Prot;Acc:Q5PR55]
NM_001008607	Hydroxysteroid dehydrogenase-like protein 1 [Source:UniProtKB/Swiss-Prot;Acc:A5WWC6]
NM_001008608	dihydroorotate dehydrogenase [Source:RefSeq peptide;Acc:NP_001008608]
NM_001008609	armadillo repeat containing 1 [Source:RefSeq peptide;Acc:NP_001008609]
NM_001008612	Probable lysosomal cobalamin transporter (LMBR1 domain-containing protein 1) [Source:UniProtKB/Swiss-Prot;Acc:Q5PR61]
NM_001008615	heat shock protein, alpha-crystallin-related, 1 [Source:RefSeq peptide;Acc:NP_001008615]
NM_001008617	Tetratricopeptide repeat protein 26 (TPR repeat protein 26) [Source:UniProtKB/Swiss-Prot;Acc:Q5PR66]
NM_001008619	Probable 2-oxoglutarate dehydrogenase E1 component DHKTD1, mitochondrial Precursor (EC 1.2.4.2)(Dehydrogenase E1 and transketolase domain-containing protein 1) [Source:UniProtKB/Swiss-Prot;Acc:Q5PRA2]
NM_001008621	colon cancer-associated protein Mic1 [Source:RefSeq peptide;Acc:NP_001008621]
NM_001008623	transmembrane protease, serine 2 [Source:RefSeq peptide;Acc:NP_001008623]
NM_001008625	intraflagellar transport 80 homolog [Source:RefSeq peptide;Acc:NP_001008625]
NM_001008626	zgc:101757 (zgc:101757), mRNA [Source:RefSeq DNA;Acc:NM_001008626]
NM_001008627	serine/threonine kinase 35, like [Source:RefSeq peptide;Acc:NP_001008627]
NM_001008628	PTEN induced putative kinase 1 [Source:RefSeq peptide;Acc:NP_001008628]
NM_001008630	hypothetical protein LOC494087 [Source:RefSeq peptide;Acc:NP_001008630]
NM_001008633	phakinin [Source:RefSeq peptide;Acc:NP_001008633]
NM_001008634	2-aminoethanethiol (cysteamine) dioxygenase a [Source:RefSeq peptide;Acc:NP_001008634]
NM_001008635	Casein kinase I isoform gamma-1 (CKI-gamma 1)(EC 2.7.11.1) [Source:UniProtKB/Swiss-Prot;Acc:Q5PRD4]
NM_001008640	hypothetical protein LOC494097 [Source:RefSeq peptide;Acc:NP_001008640]
NM_001008641	RAB25, member RAS oncogene family [Source:RefSeq peptide;Acc:NP_001008641]
NM_001008642	epoxide hydrolase 2, cytoplasmic [Source:RefSeq peptide;Acc:NP_001008642]
NM_001008643	Oligonucleotide/oligosaccharide-binding fold-containing protein 2A [Source:UniProtKB/Swiss-Prot;Acc:Q5PRC7]
NM_001008644	BMP2 inducible kinase [Source:RefSeq peptide;Acc:NP_001008644]
NM_001008646	cell division cycle 2-like 1 [Source:RefSeq peptide;Acc:NP_001008646]
NM_001008647	hypothetical protein LOC494104 [Source:RefSeq peptide;Acc:NP_001008647]
NM_001008649	NOL1/NOP2/Sun domain family, member 4 [Source:RefSeq peptide;Acc:NP_001008649]
NM_001008650	zinc finger, DHHC-type containing 13 [Source:RefSeq peptide;Acc:NP_001008650]
NM_001008651	prostaglandin reductase 1 [Source:RefSeq peptide;Acc:NP_001008651]
NM_001008652	Cholesterol 25-hydroxylase-like protein A (EC 1.14.99.-) [Source:UniProtKB/Swiss-Prot;Acc:Q5PRC0]
NM_001008654	transmembrane protein 180 [Source:RefSeq peptide;Acc:NP_001008654]
NM_001008655	cell cycle related kinase [Source:RefSeq peptide;Acc:NP_001008655]
NM_001008732	splicing factor, arginine/serine-rich 6b [Source:RefSeq peptide;Acc:NP_001008732]
NM_001008733	ADP-ribosylation factor-like 6 [Source:RefSeq peptide;Acc:NP_001008733]
NM_001008734	COMM domain containing 3 [Source:RefSeq peptide;Acc:NP_001008734]
NM_001008780	friend leukemia integration 1b [Source:RefSeq peptide;Acc:NP_001008780]
NM_001009560	talin 1 [Source:RefSeq peptide;Acc:NP_001009560]
NM_001009585	protocadherin 2 alpha a 1 [Source:RefSeq peptide;Acc:NP_001009585]
NM_001009590	protocadherin 2 alpha b2 [Source:RefSeq peptide;Acc:NP_001009592]
NM_001009884	carbamoyl-phosphate synthetase 2, aspartate transcarbamylase, and dihydroorotase [Source:RefSeq peptide;Acc:NP_001009884]
NM_001009889	NOP58 ribonucleoprotein homolog [Source:RefSeq peptide;Acc:NP_001009889]
NM_001009891	LanC-like protein 1 [Source:UniProtKB/Swiss-Prot;Acc:Q90ZL2]
NM_001009892	serine (or cysteine) proteinase inhibitor, clade B (ovalbumin), member 6 [Source:RefSeq peptide;Acc:NP_001103200]
NM_001009895	PDZ and LIM domain 5 isoform 2 [Source:RefSeq peptide;Acc:NP_956490]
NM_001009898	cyclin-dependent kinase 2 associated protein 2 [Source:RefSeq peptide;Acc:NP_001009898]
NM_001009902	peptidylprolyl isomerase H isoform 2 [Source:RefSeq peptide;Acc:NP_957499]
NM_001009906	DOM-3 homolog Z [Source:RefSeq peptide;Acc:NP_001009906]
NM_001009912	retinol dehydrogenase 12, like [Source:RefSeq peptide;Acc:NP_001009912]
NM_001009914	APG5 autophagy 5-like protein isoform 2 [Source:RefSeq peptide;Acc:NP_991181]
NM_001009917	transferrin receptor 1a [Source:RefSeq peptide;Acc:NP_001009917]
NM_001009918	transferrin receptor 1b [Source:RefSeq peptide;Acc:NP_001009918]
NM_001009983	meteorin, glial cell differentiation regulator [Source:RefSeq peptide;Acc:NP_001009983]
NM_001009987	hypothetical protein LOC494496 [Source:RefSeq peptide;Acc:NP_001009987]
NM_001009988	forkhead box O3A [Source:RefSeq peptide;Acc:NP_001009988]
NM_001009989	protein kinase, cAMP-dependent, regulatory, type I, alpha (tissue specific extinguisher 1) [Source:RefSeq peptide;Acc:NP_001009989]
NM_001009990	cell division cycle 40 homolog [Source:RefSeq peptide;Acc:NP_001009990]
NM_001011884	novel immune-type receptor [Source:RefSeq peptide;Acc:NP_001032660]
NM_001012242	BCL2/adenovirus E1B interacting protein 3-like, 2 [Source:RefSeq peptide;Acc:NP_001012242]
NM_001012245	BCL2/adenovirus E1B 19kD-interacting protein 3 [Source:RefSeq peptide;Acc:NP_001012245]
NM_001012247	MYC binding protein 2 [Source:RefSeq peptide;Acc:NP_001012247]
NM_001012248	ADP-ribosylation factor 3 [Source:RefSeq peptide;Acc:NP_001012248]
NM_001012249	FK506 binding protein 11 [Source:RefSeq peptide;Acc:NP_001012249]
NM_001012250	ras homolog gene family, member V [Source:RefSeq peptide;Acc:NP_001012250]
NM_001012254	X-linked Kx blood group (McLeod syndrome) [Source:RefSeq peptide;Acc:NP_001012254]
NM_001012259	zgc:136412 [Source:RefSeq peptide;Acc:NP_001012259]
NM_001012304	RNA binding motif protein 39a [Source:RefSeq peptide;Acc:NP_001012304]
NM_001012313	sorting nexin 9 [Source:RefSeq peptide;Acc:NP_001012313]
NM_001012316	ribosomal protein S24 isoform 1 [Source:RefSeq peptide;Acc:NP_001012316]
NM_001012366	kelch repeat-containing protein [Source:RefSeq peptide;Acc:NP_001012366]
NM_001012367	melanoma cell adhesion molecule [Source:RefSeq peptide;Acc:NP_001012367]
NM_001012368	Exostosin-1a (EC 2.4.1.224)(EC 2.4.1.225)(Glucuronosyl-N-acetylglucosaminyl-proteoglycan/N-acetylglucosaminyl-proteoglycan 4-alpha-N-acetylglucosaminyltransferase 1a)(Multiple exostoses protein 1 homolog a) [Source:UniProtKB/Swiss-Prot;Acc:Q5IGR8]
NM_001012372	hypothetical protein LOC497284 [Source:RefSeq peptide;Acc:NP_001012372]
NM_001012375	numb homolog [Source:RefSeq peptide;Acc:NP_001012375]
NM_001012378	Disks large homolog 2 (Postsynaptic density protein 93)(PSD-93) [Source:UniProtKB/Swiss-Prot;Acc:Q5PYH7]
NM_001012386	growth arrest and DNA-damage-inducible, beta like [Source:RefSeq peptide;Acc:NP_001012386]
NM_001012388	Discs large homolog 1-like protein (Synapse-associated protein 97B)(SAP-97B) [Source:UniProtKB/Swiss-Prot;Acc:Q5PYH5]
NM_001012389	transcription factor 7, T-cell specific [Source:RefSeq peptide;Acc:NP_001012389]
NM_001012480	Betaine--homocysteine S-methyltransferase 1 (EC 2.1.1.5) [Source:UniProtKB/Swiss-Prot;Acc:Q32LQ4]
NM_001012482	protocadherin 15a [Source:RefSeq peptide;Acc:NP_001012500]
NM_001012485	bloody fingers [Source:RefSeq peptide;Acc:NP_001012503]
NM_001012486	protocadherin 15b [Source:RefSeq peptide;Acc:NP_001012504]
NM_001012487	zinc finger protein 281-like [Source:RefSeq peptide;Acc:NP_001012505]
NM_001012488	hypothetical protein LOC503524 [Source:RefSeq peptide;Acc:NP_001012506]
NM_001012489	zinc finger protein 668 [Source:RefSeq peptide;Acc:NP_001012507]
NM_001012490	hypothetical protein LOC503526 [Source:RefSeq peptide;Acc:NP_001012508]
NM_001012491	hypothetical protein LOC503597 [Source:RefSeq peptide;Acc:NP_001013303]
NM_001012492	hypothetical protein LOC503528 [Source:RefSeq peptide;Acc:NP_001012510]
NM_001012496	mitochondrial processing peptidase beta subunit [Source:RefSeq peptide;Acc:NP_001012514]
NM_001012497	RAG1-activating protein 1 homolog [Source:UniProtKB/Swiss-Prot;Acc:Q5EB14]
NM_001012498	ring finger protein 7 [Source:RefSeq peptide;Acc:NP_001012516]
NM_001012499	Protein FAM65C [Source:UniProtKB/Swiss-Prot;Acc:Q5EB20]
NM_001012500	retinoblastoma binding protein 8 [Source:RefSeq peptide;Acc:NP_001012518]
NM_001012501	hypothetical protein LOC503537 [Source:RefSeq peptide;Acc:NP_001012519]
NM_001012658	protocadherin 1 gamma b 2 [Source:RefSeq peptide;Acc:NP_001012676]
NM_001013261	fibronectin 1b (fn1b), mRNA [Source:RefSeq DNA;Acc:NM_001013261]
NM_001013263	guanine nucleotide binding protein, alpha 13 [Source:RefSeq peptide;Acc:NP_001013281]
NM_001013265	pin2/trf1-interacting protein 1 [Source:RefSeq peptide;Acc:NP_001013283]
NM_001013266	striatin, calmodulin binding protein 3 [Source:RefSeq peptide;Acc:NP_001013284]
NM_001013269	toll-like receptor 3 [Source:RefSeq peptide;Acc:NP_001013287]
NM_001013270	v-yes-1 Yamaguchi sarcoma viral oncogene homolog 1 [Source:RefSeq peptide;Acc:NP_001013288]
NM_001013272	ubiquitin C [Source:RefSeq peptide;Acc:NP_001013290]
NM_001013277	guanine nucleotide binding protein (G protein) alpha 12 [Source:RefSeq peptide;Acc:NP_001013295]
NM_001013278	DNA-binding protein RFX2 (Regulatory factor X 2) [Source:UniProtKB/Swiss-Prot;Acc:Q5EAP5]
NM_001013281	mitochondrial ribosomal protein L48 [Source:RefSeq peptide;Acc:NP_001013299]
NM_001013284	MIF4G domain-containing protein B [Source:UniProtKB/Swiss-Prot;Acc:Q5EAQ1]
NM_001013287	hypothetical protein LOC503599 [Source:RefSeq peptide;Acc:NP_001013305]
NM_001013289	ADP-ribosylation factor related protein 1 [Source:RefSeq peptide;Acc:NP_001013307]
NM_001013292	suppressor of Ty 7 (S. cerevisiae)-like [Source:RefSeq peptide;Acc:NP_001013310]
NM_001013293	chromatin accessibility complex 1-like [Source:RefSeq peptide;Acc:NP_001013311]
NM_001013294	CDC-like kinase 4b [Source:RefSeq peptide;Acc:NP_001013312]
NM_001013295	Coiled-coil domain-containing protein 115 [Source:UniProtKB/Swiss-Prot;Acc:Q5EAR6]
NM_001013296	bcl2-associated X protein, b [Source:RefSeq peptide;Acc:NP_001013314]
NM_001013297	prion protein, related sequence 1 [Source:RefSeq peptide;Acc:NP_001013315]
NM_001013298	prion protein, related sequence 3 [Source:RefSeq peptide;Acc:NP_001013316]
NM_001013300	hypothetical protein LOC503706 [Source:RefSeq peptide;Acc:NP_001013318]
NM_001013301	uridine phosphorylase 1 [Source:RefSeq peptide;Acc:NP_001013319]
NM_001013303	hypothetical protein LOC503709 [Source:RefSeq peptide;Acc:NP_001013321]
NM_001013307	protein phosphatase 1K (PP2C domain containing) [Source:RefSeq peptide;Acc:NP_001013325]
NM_001013308	NADH dehydrogenase (ubiquinone) 1 alpha subcomplex, assembly factor 1 [Source:RefSeq peptide;Acc:NP_001013326]
NM_001013309	HIV-1 tat interactive protein [Source:RefSeq peptide;Acc:NP_001013327]
NM_001013310	Regulator of telomere elongation helicase 1 (EC 3.6.1.-) [Source:UniProtKB/Swiss-Prot;Acc:P0C928]
NM_001013311	sorting nexin 13 [Source:RefSeq peptide;Acc:NP_001013329]
NM_001013315	dipeptidyl peptidase 7 [Source:RefSeq peptide;Acc:NP_001013333]
NM_001013317	heat shock transcription factor 4 [Source:RefSeq peptide;Acc:NP_001013335]
NM_001013318	Protein GTLF3B [Source:UniProtKB/Swiss-Prot;Acc:Q5D014]
NM_001013319	hypothetical protein LOC503741 [Source:RefSeq peptide;Acc:NP_001013337]
NM_001013322	nuclear transcription factor Y, beta [Source:RefSeq peptide;Acc:NP_001013340]
NM_001013325	Fat storage-inducing transmembrane protein 1 (Fat-inducing protein 1) [Source:UniProtKB/Swiss-Prot;Acc:Q5CZN0]
NM_001013326	replication factor C 2 [Source:RefSeq peptide;Acc:NP_001013344]
NM_001013327	Methyltransferase-like protein 10 (EC 2.1.1.-) [Source:UniProtKB/Swiss-Prot;Acc:Q5D013]
NM_001013329	hypothetical protein LOC503751 [Source:RefSeq peptide;Acc:NP_001013347]
NM_001013331	hypothetical protein LOC503753 [Source:RefSeq peptide;Acc:NP_001013349]
NM_001013333	hypothetical protein LOC503755 [Source:RefSeq peptide;Acc:NP_001013351]
NM_001013334	glycoprotein M6Bb [Source:RefSeq peptide;Acc:NP_001013352]
NM_001013336	solute carrier family 25, member 32b [Source:RefSeq peptide;Acc:NP_001013354]
NM_001013337	acid phosphatase 2, lysosomal [Source:RefSeq peptide;Acc:NP_001013355]
NM_001013339	bone morphogenetic protein 6 [Source:RefSeq peptide;Acc:NP_001013357]
NM_001013341	tyrosine 3-monooxygenase/tryptophan 5-monooxygenase activation protein, epsilon polypeptide 2 [Source:RefSeq peptide;Acc:NP_001013359]
NM_001013344	Prefoldin subunit 1 [Source:UniProtKB/Swiss-Prot;Acc:Q5D016]
NM_001013345	RNA-binding protein 8A (RNA-binding motif protein 8A)(Ribonucleoprotein RBM8A) [Source:UniProtKB/Swiss-Prot;Acc:Q5D018]
NM_001013346	hypothetical protein LOC503768 [Source:RefSeq peptide;Acc:NP_001013364]
NM_001013347	hypothetical protein LOC503769 [Source:RefSeq peptide;Acc:NP_001013365]
NM_001013348	hypothetical protein LOC100126111 [Source:RefSeq peptide;Acc:NP_001103309]
NM_001013349	hypothetical protein LOC503771 [Source:RefSeq peptide;Acc:NP_001013367]
NM_001013350	angiotensin II receptor, type 2 [Source:RefSeq peptide;Acc:NP_001013368]
NM_001013351	hypothetical protein LOC503773 [Source:RefSeq peptide;Acc:NP_001013369]
NM_001013352	p53-induced protein [Source:RefSeq peptide;Acc:NP_001013370]
NM_001013443	eukaryotic translation initiation factor 4, gamma 2b [Source:RefSeq peptide;Acc:NP_001013461]
NM_001013446	PET112-like [Source:RefSeq peptide;Acc:NP_001013464]
NM_001013447	Speckle-type POZ protein-like A (HIB homolog 2) [Source:UniProtKB/Swiss-Prot;Acc:Q5BL35]
NM_001013448	integrin, alpha 6b [Source:RefSeq peptide;Acc:NP_001013466]
NM_001013450	hypothetical protein LOC541322 [Source:RefSeq peptide;Acc:NP_001013468]
NM_001013451	mitogen-activated protein kinase 7 [Source:RefSeq peptide;Acc:NP_001013469]
NM_001013452	protein tyrosine phosphatase, non-receptor type 18 [Source:RefSeq peptide;Acc:NP_001013470]
NM_001013453	cyclin H [Source:RefSeq peptide;Acc:NP_001013471]
NM_001013456	NADH dehydrogenase (ubiquinone) 1 alpha subcomplex, 5 [Source:RefSeq peptide;Acc:NP_001013474]
NM_001013457	glycine cleavage system protein H (aminomethyl carrier) [Source:RefSeq peptide;Acc:NP_001013475]
NM_001013458	39S ribosomal protein L10, mitochondrial Precursor (L10mt)(MRP-L10) [Source:UniProtKB/Swiss-Prot;Acc:Q5BJB7]
NM_001013459	NADH dehydrogenase (ubiquinone) 1 alpha subcomplex, 9 [Source:RefSeq peptide;Acc:NP_001013477]
NM_001013460	peroxiredoxin 3 [Source:RefSeq peptide;Acc:NP_001013478]
NM_001013462	KIF1-binding protein homolog [Source:UniProtKB/Swiss-Prot;Acc:A8WE67]
NM_001013465	hypothetical protein LOC541336 [Source:RefSeq peptide;Acc:NP_001013483]
NM_001013467	RAB6B, member RAS oncogene family [Source:RefSeq peptide;Acc:NP_001013485]
NM_001013469	Probable signal peptidase complex subunit 2 (EC 3.4.-.-)(Microsomal signal peptidase 25 kDa subunit)(SPase 25 kDa subunit) [Source:UniProtKB/Swiss-Prot;Acc:Q5BJI9]
NM_001013471	peroxiredoxin 1 [Source:RefSeq peptide;Acc:NP_001013489]
NM_001013473	Haloacid dehalogenase-like hydrolase domain-containing protein 2 [Source:UniProtKB/Swiss-Prot;Acc:Q5BJJ5]
NM_001013474	Methionine adenosyltransferase 2 subunit beta (Methionine adenosyltransferase II beta)(MAT II beta)(Methionine adenosyltransferase 2 beta subunit) [Source:UniProtKB/Swiss-Prot;Acc:Q5BJJ6]
NM_001013475	Protein BCCIP homolog [Source:UniProtKB/Swiss-Prot;Acc:Q5BJJ7]
NM_001013476	39S ribosomal protein L51, mitochondrial Precursor (L51mt)(MRP-L51) [Source:UniProtKB/Swiss-Prot;Acc:Q5BJJ8]
NM_001013478	hypothetical protein LOC494576 [Source:RefSeq peptide;Acc:NP_001013496]
NM_001013479	ribonuclease P/MRP 30 subunit [Source:RefSeq peptide;Acc:NP_001013497]
NM_001013481	hypothetical protein LOC541354 [Source:RefSeq peptide;Acc:NP_001013499]
NM_001013482	ubiquitin-conjugating enzyme E2K [Source:RefSeq peptide;Acc:NP_001008611]
NM_001013483	hypothetical protein LOC541356 [Source:RefSeq peptide;Acc:NP_001013501]
NM_001013484	nucleophosmin/nucleoplasmin, 3 [Source:RefSeq peptide;Acc:NP_001013502]
NM_001013486	hypothetical protein LOC541359 [Source:RefSeq peptide;Acc:NP_001013504]
NM_001013488	hypothetical protein LOC541361 [Source:RefSeq peptide;Acc:NP_001013506]
NM_001013490	hypothetical protein LOC541363 [Source:RefSeq peptide;Acc:NP_001013508]
NM_001013492	zinc finger, DHHC-type containing 2 [Source:RefSeq peptide;Acc:NP_001013510]
NM_001013494	hypothetical protein LOC541367 [Source:RefSeq peptide;Acc:NP_001013512]
NM_001013496	hypothetical protein LOC541369 [Source:RefSeq peptide;Acc:NP_001013514]
NM_001013497	guanine nucleotide binding protein (G protein), beta polypeptide 2 [Source:RefSeq peptide;Acc:NP_001013515]
NM_001013502	caspase c [Source:RefSeq peptide;Acc:NP_001013520]
NM_001013504	phosphotyrosine interaction domain containing 1 [Source:RefSeq peptide;Acc:NP_001013522]
NM_001013505	Tu translation elongation factor, mitochondrial [Source:RefSeq peptide;Acc:NP_001013523]
NM_001013506	component of oligomeric golgi complex 8 [Source:RefSeq peptide;Acc:NP_001013524]
NM_001013507	translocase of inner mitochondrial membrane 44 homolog [Source:RefSeq peptide;Acc:NP_001013525]
NM_001013508	guanine nucleotide binding protein beta-subunit-like polypeptide [Source:RefSeq peptide;Acc:NP_001013526]
NM_001013511	myosin binding protein C, fast type [Source:RefSeq peptide;Acc:NP_001013529]
NM_001013512	transmembrane protein 86A [Source:RefSeq peptide;Acc:NP_001013530]
NM_001013514	hypothetical protein LOC541387 [Source:RefSeq peptide;Acc:NP_001013532]
NM_001013515	dihydrolipoamide branched chain transacylase E2 [Source:RefSeq peptide;Acc:NP_001013533]
NM_001013516	musashi homolog 1 [Source:RefSeq peptide;Acc:NP_001013534]
NM_001013518	Fas apoptotic inhibitory molecule 2 [Source:RefSeq peptide;Acc:NP_001013536]
NM_001013520	cadherin 6 [Source:RefSeq peptide;Acc:NP_001013538]
NM_001013523	immunoglobulin superfamily containing leucine-rich repeat 2 [Source:RefSeq peptide;Acc:NP_001013541]
NM_001013526	six-cysteine containing astacin protease 3 [Source:RefSeq peptide;Acc:NP_001013544]
NM_001013530	UPF0458 protein C7orf42 homolog [Source:UniProtKB/Swiss-Prot;Acc:Q5BKX0]
NM_001013532	peroxisomal biogenesis factor 7 [Source:RefSeq peptide;Acc:NP_001013550]
NM_001013533	lysosomal membrane glycoprotein 2 [Source:RefSeq peptide;Acc:NP_001013551]
NM_001013534	WD repeat-containing protein C2orf44 homolog [Source:UniProtKB/Swiss-Prot;Acc:Q5RFV8]
NM_001013537	solute carrier family 27 (fatty acid transporter), member 1 [Source:RefSeq peptide;Acc:NP_001013555]
NM_001013538	eukaryotic translation initiation factor 4E nuclear import factor 1 [Source:RefSeq peptide;Acc:NP_001013556]
NM_001013540	Zinc transporter ZIP9 (Zrt- and Irt-like protein 9)(ZIP-9)(Solute carrier family 39 member 9) [Source:UniProtKB/Swiss-Prot;Acc:Q5BL29]
NM_001013541	X-ray repair complementing defective repair in Chinese hamster cells 3 [Source:RefSeq peptide;Acc:NP_001013559]
NM_001013542	Uncharacterized protein C6orf106 homolog [Source:UniProtKB/Swiss-Prot;Acc:Q5BL31]
NM_001013543	arylsulfatase A [Source:RefSeq peptide;Acc:NP_001013561]
NM_001013544	Post-GPI attachment to proteins factor 2 [Source:UniProtKB/Swiss-Prot;Acc:Q5BL33]
NM_001013545	hypothetical protein LOC541418 [Source:RefSeq peptide;Acc:NP_001013563]
NM_001013547	hypothetical protein LOC541420 [Source:RefSeq peptide;Acc:NP_001013565]
NM_001013548	Ribonuclease P/MRP protein subunit POP5 (EC 3.1.26.5) [Source:UniProtKB/Swiss-Prot;Acc:Q5BJI6]
NM_001013554	zinc ribbon domain containing 1 [Source:RefSeq peptide;Acc:NP_001013572]
NM_001013555	amine oxidase, copper containing 3 [Source:RefSeq peptide;Acc:NP_001013573]
NM_001013556	hypothetical protein LOC541430 [Source:RefSeq peptide;Acc:NP_001013574]
NM_001013559	hypothetical protein LOC541434 [Source:RefSeq peptide;Acc:NP_001013577]
NM_001013562	hypothetical protein LOC541437 [Source:RefSeq peptide;Acc:NP_001013580]
NM_001013564	sec1 family domain containing 2 [Source:RefSeq peptide;Acc:NP_001013582]
NM_001013565	hypothetical protein LOC541440 [Source:RefSeq peptide;Acc:NP_001013583]
NM_001013566	Protein FAM119A [Source:UniProtKB/Swiss-Prot;Acc:Q5BLD8]
NM_001013567	potassium channel tetramerisation domain containing 9 [Source:RefSeq peptide;Acc:NP_001013585]
NM_001013568	vaccinia related kinase 3 [Source:RefSeq peptide;Acc:NP_001013586]
NM_001013569	60S ribosomal export protein NMD3 [Source:UniProtKB/Swiss-Prot;Acc:Q5BLF0]
NM_001013571	hypothetical protein LOC541446 [Source:RefSeq peptide;Acc:NP_001013589]
NM_001014289	eukaryotic translation initiation factor 4, gamma 2a [Source:RefSeq peptide;Acc:NP_001014311]
NM_001014290	sorbin and SH3 domain containing 3 [Source:RefSeq peptide;Acc:NP_001014312]
NM_001014292	3-hydroxy-3-methylglutaryl-Coenzyme A reductase b [Source:RefSeq peptide;Acc:NP_001014314]
NM_001014293	hypothetical protein LOC541480 [Source:RefSeq peptide;Acc:NP_001014315]
NM_001014295	transmembrane protein 183A [Source:RefSeq peptide;Acc:NP_001014317]
NM_001014296	zgc:110847 [Source:RefSeq peptide;Acc:NP_001014318]
NM_001014298	Presenilins-associated rhomboid-like protein, mitochondrial Precursor (EC 3.4.21.105) [Source:UniProtKB/Swiss-Prot;Acc:Q58EK4]
NM_001014299	milk fat globule-EGF factor 8 protein, like isoform 2 [Source:RefSeq peptide;Acc:NP_001038241]
NM_001014301	t-complex 11 (mouse)-like 1 [Source:RefSeq peptide;Acc:NP_001014323]
NM_001014302	acid phosphatase 1, soluble [Source:RefSeq peptide;Acc:NP_001014324]
NM_001014303	Erlin-1 (Endoplasmic reticulum lipid raft-associated protein 1) [Source:UniProtKB/Swiss-Prot;Acc:Q58EG2]
NM_001014304	Poliovirus receptor-related protein 3-like Precursor [Source:UniProtKB/Swiss-Prot;Acc:Q58EG3]
NM_001014305	hypothetical protein LOC541492 [Source:RefSeq peptide;Acc:NP_001014327]
NM_001014306	leukemia inhibitory factor receptor alpha [Source:RefSeq peptide;Acc:NP_001014328]
NM_001014307	septin 9b [Source:RefSeq peptide;Acc:NP_001014329]
NM_001014309	coiled-coil domain containing 76 [Source:RefSeq peptide;Acc:NP_001014331]
NM_001014314	tetratricopeptide repeat domain 14 [Source:RefSeq peptide;Acc:NP_001014336]
NM_001014315	excision repair cross-complementing rodent repair deficiency, complementation group 5 (xeroderma pigmentosum, complementation group G (Cockayne syndrome)) [Source:RefSeq peptide;Acc:NP_001014337]
NM_001014316	3-hydroxyisobutyryl-CoA hydrolase, mitochondrial Precursor (EC 3.1.2.4)(3-hydroxyisobutyryl-coenzyme A hydrolase)(HIB-CoA hydrolase)(HIBYL-CoA-H) [Source:UniProtKB/Swiss-Prot;Acc:Q58EB4]
NM_001014320	protein phosphatase 1, regulatory (inhibitor) subunit 13 like [Source:RefSeq peptide;Acc:NP_001014342]
NM_001014321	hypothetical protein LOC541508 [Source:RefSeq peptide;Acc:NP_001014343]
NM_001014322	Elongator complex protein 3 (EC 2.3.1.48) [Source:UniProtKB/Swiss-Prot;Acc:Q5RIC0]
NM_001014323	1-aminocyclopropane-carboxylate synthase-like [Source:RefSeq peptide;Acc:NP_001014345]
NM_001014324	Inositol-pentakisphosphate 2-kinase (EC 2.7.1.158)(Inositol-1,3,4,5,6-pentakisphosphate 2-kinase)(Ins(1,3,4,5,6)P5 2-kinase)(InsP5 2-kinase) [Source:UniProtKB/Swiss-Prot;Acc:Q4JL91]
NM_001014326	sushi-repeat-containing protein [Source:RefSeq peptide;Acc:NP_001014348]
NM_001014327	hypothetical protein LOC541514 [Source:RefSeq peptide;Acc:NP_001014349]
NM_001014330	myotubularin related protein 1b [Source:RefSeq peptide;Acc:NP_001014352]
NM_001014331	UPF0364 protein C6orf211 homolog [Source:UniProtKB/Swiss-Prot;Acc:Q58EM4]
NM_001014332	mannosidase, alpha, class 2B, member 1 [Source:RefSeq peptide;Acc:NP_001014354]
NM_001014335	RUN and FYVE domain containing 3 [Source:RefSeq peptide;Acc:NP_001014357]
NM_001014338	acid sphingomyelinase-like phosphodiesterase 3A [Source:RefSeq peptide;Acc:NP_001014360]
NM_001014339	calcium/calmodulin-dependent protein kinase kinase 1, alpha [Source:RefSeq peptide;Acc:NP_001014361]
NM_001014341	hypothetical protein LOC541528 [Source:RefSeq peptide;Acc:NP_001014363]
NM_001014343	SH2 domain containing 5 [Source:RefSeq peptide;Acc:NP_001014365]
NM_001014344	inhibitor of kappa light polypeptide gene enhancer in B-cells, kinase gamma [Source:RefSeq peptide;Acc:NP_001014366]
NM_001014345	cystathionine-beta-synthase b [Source:RefSeq peptide;Acc:NP_001014367]
NM_001014346	sorting nexin 4 [Source:RefSeq peptide;Acc:NP_001014368]
NM_001014348	vacuolar protein sorting 33B [Source:RefSeq peptide;Acc:NP_001014370]
NM_001014349	golgi integral membrane protein 4b [Source:RefSeq peptide;Acc:NP_001014371]
NM_001014350	protein phosphatase 5, catalytic subunit [Source:RefSeq peptide;Acc:NP_001014372]
NM_001014354	potassium voltage-gated channel, shaker-related subfamily, beta member 1 [Source:RefSeq peptide;Acc:NP_001014376]
NM_001014355	tudor and KH domain containing [Source:RefSeq peptide;Acc:NP_001014377]
NM_001014356	hypothetical protein LOC541542 [Source:RefSeq peptide;Acc:NP_001014378]
NM_001014359	hypothetical protein LOC541546 isoform 1 [Source:RefSeq peptide;Acc:NP_001014381]
NM_001014360	hypothetical protein LOC541547 [Source:RefSeq peptide;Acc:NP_001014382]
NM_001014361	eukaryotic translation initiation factor 2B, subunit 4 delta [Source:RefSeq peptide;Acc:NP_001014383]
NM_001014363	hypothetical protein LOC541550 [Source:RefSeq peptide;Acc:NP_001014385]
NM_001014369	inosine monophosphate dehydrogenase 1 [Source:RefSeq peptide;Acc:NP_001014391]
NM_001014370	RNA binding motif protein 39b [Source:RefSeq peptide;Acc:NP_001014392]
NM_001014371	tripartite motif-containing 2 [Source:RefSeq peptide;Acc:NP_001014393]
NM_001014813	Signal peptide, CUB and EGF-like domain-containing protein 2 Precursor (Protein You) [Source:UniProtKB/Swiss-Prot;Acc:Q5G872]
NM_001014814	contactin 1b [Source:RefSeq peptide;Acc:NP_001014814]
NM_001014815	eukaryotic translation initiation factor 4E family member 2 [Source:RefSeq peptide;Acc:NP_001014815]
NM_001014816	Kinesin-like protein kif7 (Kinesin-like protein costal2) [Source:UniProtKB/Swiss-Prot;Acc:Q58G59]
NM_001014817	terminal deoxynucleotidyltransferase [Source:RefSeq peptide;Acc:NP_001014817]
NM_001014819	Nibrin (Nijmegen breakage syndrome protein 1 homolog) [Source:UniProtKB/Swiss-Prot;Acc:Q5I2W8]
NM_001014820	angiopoietin-like 1 [Source:RefSeq peptide;Acc:NP_001014820]
NM_001014823	semaphorin 3ga [Source:RefSeq peptide;Acc:NP_001014823]
NM_001014824	semaphorin 3gb [Source:RefSeq peptide;Acc:NP_001014824]
NM_001014828	prostaglandin E synthase [Source:RefSeq peptide;Acc:NP_001014828]
NM_001014829	fms-related tyrosine kinase 1 [Source:RefSeq peptide;Acc:NP_001014829]
NM_001015041	connective tissue growth factor [Source:RefSeq peptide;Acc:NP_001015041]
NM_001015043	F-box and leucine-rich repeat protein 14b [Source:RefSeq peptide;Acc:NP_001015043]
NM_001015057	transferrin-a [Source:RefSeq peptide;Acc:NP_001015057]
NM_001015059	beta-1,3-glucuronyltransferase 3 [Source:RefSeq peptide;Acc:NP_001015059]
NM_001015063	sorting nexin 18b [Source:RefSeq peptide;Acc:NP_001015063]
NM_001015065	ELKS [Source:RefSeq peptide;Acc:NP_001015065]
NM_001015067	signal peptide peptidase-like 2 isoform 2 [Source:RefSeq peptide;Acc:NP_001038709]
NM_001015068	signal peptide peptidase 3 [Source:RefSeq peptide;Acc:NP_001015068]
NM_001017360	X-ray repair complementing defective repair in Chinese hamster cells 5 [Source:RefSeq peptide;Acc:NP_001017360]
NM_001017399	peroxisomal biogenesis factor 19 [Source:RefSeq peptide;Acc:NP_001017399]
NM_001017400	Transmembrane protein 11 [Source:UniProtKB/Swiss-Prot;Acc:Q6NWH5]
NM_001017401	zinc finger, HIT domain containing 1 [Source:RefSeq peptide;Acc:NP_001017401]
NM_001017538	nucleotide binding protein 1 [Source:RefSeq peptide;Acc:NP_001017538]
NM_001017539	EF-hand domain family, member A1 [Source:RefSeq peptide;Acc:NP_001017539]
NM_001017541	Hematopoietic SH2 domain-containing protein homolog [Source:UniProtKB/Swiss-Prot;Acc:Q56A36]
NM_001017542	Actin-related protein 2-B (Actin-like protein 2-B) [Source:UniProtKB/Swiss-Prot;Acc:Q56A35]
NM_001017544	ATP-binding cassette sub-family B member 8, mitochondrial Precursor [Source:UniProtKB/Swiss-Prot;Acc:Q56A55]
NM_001017545	nuclear receptor subfamily 1, group H, member 3 [Source:RefSeq peptide;Acc:NP_001017545]
NM_001017546	hypothetical protein LOC548342 [Source:RefSeq peptide;Acc:NP_001017546]
NM_001017547	galactosidase, beta 1 [Source:RefSeq peptide;Acc:NP_001017547]
NM_001017550	catalytic phosphatidylinositol 3-kinase 3 [Source:RefSeq peptide;Acc:NP_001017550]
NM_001017551	family with sequence similarity 8, member A1 [Source:RefSeq peptide;Acc:NP_001017551]
NM_001017552	lamina-associated polypeptide 1B [Source:RefSeq peptide;Acc:NP_001017552]
NM_001017555	T-cell leukemia virus enhancer factor [Source:RefSeq peptide;Acc:NP_001017555]
NM_001017557	septin 10 [Source:RefSeq peptide;Acc:NP_001017557]
NM_001017558	v-ets erythroblastosis virus E26 oncogene homolog 1 [Source:RefSeq peptide;Acc:NP_001017558]
NM_001017560	Glycosyltransferase-like domain-containing protein 1 [Source:UniProtKB/Swiss-Prot;Acc:Q568B7]
NM_001017561	Torsin family protein C9orf167 homolog [Source:UniProtKB/Swiss-Prot;Acc:Q568B8]
NM_001017563	ankyrin repeat domain 16 [Source:RefSeq peptide;Acc:NP_001017563]
NM_001017566	hypothetical protein LOC550228 [Source:RefSeq peptide;Acc:NP_001017566]
NM_001017568	ornithine decarboxylase antizyme inhibitor [Source:RefSeq peptide;Acc:NP_001017568]
NM_001017571	carbonic anhydrase VIII [Source:RefSeq peptide;Acc:NP_001017571]
NM_001017572	exosome component 2 [Source:RefSeq peptide;Acc:NP_001017572]
NM_001017573	proteasome 26S non-ATPase subunit 5 [Source:RefSeq peptide;Acc:NP_001017573]
NM_001017574	cell division cycle associated 7 [Source:RefSeq peptide;Acc:NP_001017574]
NM_001017576	LMBR1 domain containing 2a [Source:RefSeq peptide;Acc:NP_001017576]
NM_001017577	Uncharacterized protein C11orf73 homolog [Source:UniProtKB/Swiss-Prot;Acc:Q568T4]
NM_001017578	chondrolectin [Source:RefSeq peptide;Acc:NP_001017578]
NM_001017579	ribosomal RNA processing 7 homolog A [Source:RefSeq peptide;Acc:NP_001017579]
NM_001017581	hypothetical protein LOC550243 [Source:RefSeq peptide;Acc:NP_001017581]
NM_001017582	small nuclear ribonucleoprotein D2 [Source:RefSeq peptide;Acc:NP_001017582]
NM_001017583	Eukaryotic translation initiation factor 3 subunit K (eIF3k)(Eukaryotic translation initiation factor 3 subunit 12)(eIF-3 p25) [Source:UniProtKB/Swiss-Prot;Acc:Q567V6]
NM_001017584	hypothetical protein LOC550246 [Source:RefSeq peptide;Acc:NP_001017584]
NM_001017585	exosome component 7 [Source:RefSeq peptide;Acc:NP_001017585]
NM_001017587	troponin I, skeletal, fast 2b.1 isoform 1 [Source:RefSeq peptide;Acc:NP_001129964]
NM_001017589	Zinc finger CCHC-type and RNA-binding motif-containing protein 1 (U11/U12 small nuclear ribonucleoprotein 31 kDa protein)(U11/U12 snRNP 31 kDa protein) [Source:UniProtKB/Swiss-Prot;Acc:Q5SP50]
NM_001017590	mitochondrial ribosomal protein S25 [Source:RefSeq peptide;Acc:NP_001017590]
NM_001017591	carboxypeptidase M [Source:RefSeq peptide;Acc:NP_001017591]
NM_001017592	hypothetical protein LOC550254 [Source:RefSeq peptide;Acc:NP_001017592]
NM_001017593	epithelial cell adhesion molecule [Source:RefSeq peptide;Acc:NP_001017593]
NM_001017594	COX16 cytochrome c oxidase assembly homolog [Source:RefSeq peptide;Acc:NP_001017594]
NM_001017595	hypothetical protein LOC550258 [Source:RefSeq peptide;Acc:NP_001017595]
NM_001017596	hypothetical protein LOC550259 [Source:RefSeq peptide;Acc:NP_001017596]
NM_001017600	hypothetical protein LOC550263 [Source:RefSeq peptide;Acc:NP_001017600]
NM_001017601	FCF1 small subunit [Source:RefSeq peptide;Acc:NP_001017601]
NM_001017603	Alkaline ceramidase 1 (Alkaline CDase 1)(AlkCDase 1)(EC 3.5.1.23)(N-acylsphingosine amidohydrolase 3)(Acylsphingosine deacylase 3) [Source:UniProtKB/Swiss-Prot;Acc:Q568I2]
NM_001017606	DnaJ (Hsp40) related, subfamily B, member 13 [Source:RefSeq peptide;Acc:NP_001017606]
NM_001017607	calcium/calmodulin-dependent protein kinase IV [Source:RefSeq peptide;Acc:NP_001017607]
NM_001017608	survival of motor neuron protein interacting protein 1 [Source:RefSeq peptide;Acc:NP_001017608]
NM_001017609	spermatogenesis associated 11 [Source:RefSeq peptide;Acc:NP_001017609]
NM_001017611	flap structure-specific endonuclease 1-like [Source:RefSeq peptide;Acc:NP_001017611]
NM_001017612	Pentatricopeptide repeat-containing protein 2 [Source:UniProtKB/Swiss-Prot;Acc:Q566X6]
NM_001017613	abhydrolase domain containing 4 [Source:RefSeq peptide;Acc:NP_001017613]
NM_001017614	rhomboid domain containing 1 [Source:RefSeq peptide;Acc:NP_001017614]
NM_001017615	hypothetical protein LOC550278 [Source:RefSeq peptide;Acc:NP_001017615]
NM_001017616	lysophospholipase 1 [Source:RefSeq peptide;Acc:NP_001017616]
NM_001017617	SH3-domain GRB2-like endophilin B1 [Source:RefSeq peptide;Acc:NP_001017617]
NM_001017618	isoprenylcysteine carboxyl methyltransferase [Source:RefSeq peptide;Acc:NP_001017618]
NM_001017620	UPF0451 protein C17orf61 homolog Precursor [Source:UniProtKB/Swiss-Prot;Acc:Q568J8]
NM_001017621	WD repeat-containing protein 92 [Source:UniProtKB/Swiss-Prot;Acc:Q561Y0]
NM_001017622	cyclin-dependent kinase 10 [Source:RefSeq peptide;Acc:NP_001017622]
NM_001017624	proteasome (prosome, macropain) 26S subunit, non-ATPase, 4 [Source:RefSeq peptide;Acc:NP_001017624]
NM_001017626	prenylcysteine oxidase 1 [Source:RefSeq peptide;Acc:NP_001017626]
NM_001017627	Protein phosphatase 1 regulatory subunit 11 [Source:UniProtKB/Swiss-Prot;Acc:Q568K2]
NM_001017629	hypothetical protein LOC550322 [Source:RefSeq peptide;Acc:NP_001017629]
NM_001017630	serine/threonine kinase 16 [Source:RefSeq peptide;Acc:NP_001017630]
NM_001017632	N-acetyltransferase 11 (EC 2.3.1.-) [Source:UniProtKB/Swiss-Prot;Acc:Q568K5]
NM_001017633	hypothetical protein LOC550326 [Source:RefSeq peptide;Acc:NP_001017633]
NM_001017635	Parkinson disease (autosomal recessive, juvenile) 2, parkin [Source:RefSeq peptide;Acc:NP_001017635]
NM_001017636	Protein FAM50A [Source:UniProtKB/Swiss-Prot;Acc:Q568K9]
NM_001017637	hypothetical protein LOC550330 [Source:RefSeq peptide;Acc:NP_001017637]
NM_001017638	Elongator complex protein 4 (ELP4) [Source:UniProtKB/Swiss-Prot;Acc:Q566Y1]
NM_001017639	dCMP deaminase [Source:RefSeq peptide;Acc:NP_001017639]
NM_001017640	aldo-keto reductase family 1, member A1 [Source:RefSeq peptide;Acc:NP_001017640]
NM_001017641	HIG1 hypoxia inducible domain family, member 2A [Source:RefSeq peptide;Acc:NP_001017641]
NM_001017643	hypothetical protein LOC550336 [Source:RefSeq peptide;Acc:NP_001017643]
NM_001017645	delta-aminolevulinic acid dehydratase [Source:RefSeq peptide;Acc:NP_001017645]
NM_001017646	WD repeat-containing protein 73 [Source:UniProtKB/Swiss-Prot;Acc:Q567G2]
NM_001017647	dolichyl pyrophosphate Glc1Man9GlcNAc2 alpha-1,3-glucosyltransferase [Source:RefSeq peptide;Acc:NP_001017647]
NM_001017649	ADP-ribosylation factor interacting protein 2b [Source:RefSeq peptide;Acc:NP_001017649]
NM_001017650	Uncharacterized protein C3orf17 homolog [Source:UniProtKB/Swiss-Prot;Acc:Q567G6]
NM_001017651	golgi SNAP receptor complex member 1 [Source:RefSeq peptide;Acc:NP_001017651]
NM_001017654	tetratricopeptide repeat domain 5 [Source:RefSeq peptide;Acc:NP_001017654]
NM_001017655	protein arginine methyltransferase 3 [Source:RefSeq peptide;Acc:NP_001017655]
NM_001017656	prenyl (decaprenyl) diphosphate synthase, subunit 1 [Source:RefSeq peptide;Acc:NP_001017656]
NM_001017657	mRNA turnover 4 homolog [Source:RefSeq peptide;Acc:NP_001017657]
NM_001017660	histone H1-like [Source:RefSeq peptide;Acc:NP_001017660]
NM_001017661	cathepsin S, b.2 [Source:RefSeq peptide;Acc:NP_001017661]
NM_001017665	Uncharacterized protein C19orf12 homolog [Source:UniProtKB/Swiss-Prot;Acc:Q1L990]
NM_001017668	hypothetical protein LOC550361 [Source:RefSeq peptide;Acc:NP_001017668]
NM_001017672	hypothetical protein LOC550366 [Source:RefSeq peptide;Acc:NP_001017672]
NM_001017673	PI-PLC X domain-containing protein 1 [Source:UniProtKB/Swiss-Prot;Acc:Q567I4]
NM_001017674	NAD(P) dependent steroid dehydrogenase-like [Source:RefSeq peptide;Acc:NP_001017674]
NM_001017675	nudix-type motif 12 [Source:RefSeq peptide;Acc:NP_001017675]
NM_001017677	Probable arylformamidase (EC 3.5.1.9)(Kynurenine formamidase)(KF) [Source:UniProtKB/Swiss-Prot;Acc:Q566U4]
NM_001017678	peptidylprolyl isomerase E [Source:RefSeq peptide;Acc:NP_001017678]
NM_001017680	F-box protein 16 [Source:RefSeq peptide;Acc:NP_001017680]
NM_001017681	calcium and integrin binding 1 [Source:RefSeq peptide;Acc:NP_001017681]
NM_001017682	semaphorin 6dc [Source:RefSeq peptide;Acc:NP_001017682]
NM_001017687	Protein archease (Protein zbtb8os) [Source:UniProtKB/Swiss-Prot;Acc:Q566V0]
NM_001017688	aminopeptidase-like 1 [Source:RefSeq peptide;Acc:NP_001017688]
NM_001017689	hypothetical protein LOC550384 [Source:RefSeq peptide;Acc:NP_001017689]
NM_001017690	U11/U12 snRNP 25K protein [Source:RefSeq peptide;Acc:NP_001017690]
NM_001017691	dual adaptor of phosphotyrosine and 3-phosphoinositides [Source:RefSeq peptide;Acc:NP_001017691]
NM_001017695	RNA methyltransferase-like protein 1A (EC 2.1.1.-) [Source:UniProtKB/Swiss-Prot;Acc:Q566V3]
NM_001017696	mitochondrial ribosomal protein L12 [Source:RefSeq peptide;Acc:NP_001017696]
NM_001017699	Mediator of RNA polymerase II transcription subunit 10 (Mediator complex subunit 10)(Protein tennis match) [Source:UniProtKB/Swiss-Prot;Acc:Q0VIA1]
NM_001017700	Protein mago nashi homolog [Source:UniProtKB/Swiss-Prot;Acc:Q566Y8]
NM_001017701	Metallophosphoesterase 1 (EC 3.1.-.-) [Source:UniProtKB/Swiss-Prot;Acc:Q566Y9]
NM_001017706	hypothetical protein LOC550401 [Source:RefSeq peptide;Acc:NP_001017706]
NM_001017709	glycerol-3-phosphate dehydrogenase 1a [Source:RefSeq peptide;Acc:NP_001017709]
NM_001017713	isocitrate dehydrogenase 3 (NAD+) gamma [Source:RefSeq peptide;Acc:NP_001017713]
NM_001017716	Ubiquitin thioesterase OTU1 (EC 3.1.2.-) [Source:UniProtKB/Swiss-Prot;Acc:Q567B1]
NM_001017717	gamma-butyrobetaine dioxygenase [Source:RefSeq peptide;Acc:NP_001017717]
NM_001017718	transmembrane protein 184B [Source:RefSeq peptide;Acc:NP_001017718]
NM_001017719	hypothetical protein LOC550414 [Source:RefSeq peptide;Acc:NP_001017719]
NM_001017722	dual specificity phosphatase 11 (RNA/RNP complex 1-interacting) [Source:RefSeq peptide;Acc:NP_001017722]
NM_001017723	UPF0739 protein C1orf74 homolog [Source:UniProtKB/Swiss-Prot;Acc:Q567C3]
NM_001017726	Zinc finger protein 367 [Source:UniProtKB/Swiss-Prot;Acc:Q567C6]
NM_001017728	coagulation factor IIIb [Source:RefSeq peptide;Acc:NP_001017728]
NM_001017729	hypothetical protein LOC550424 [Source:RefSeq peptide;Acc:NP_001017729]
NM_001017731	hypothetical protein LOC550426 [Source:RefSeq peptide;Acc:NP_001017731]
NM_001017732	cAMP-dependent protein kinase, regulatory subunit alpha 1 [Source:RefSeq peptide;Acc:NP_001017732]
NM_001017734	hypothetical protein LOC550429 [Source:RefSeq peptide;Acc:NP_001017734]
NM_001017735	metallophosphoesterase domain containing 2 [Source:RefSeq peptide;Acc:NP_001017735]
NM_001017737	hypothetical protein LOC550432 [Source:RefSeq peptide;Acc:NP_001017737]
NM_001017739	MAD2 mitotic arrest deficient-like 1 [Source:RefSeq peptide;Acc:NP_001017739]
NM_001017740	hypothetical protein LOC550435 [Source:RefSeq peptide;Acc:NP_001017740]
NM_001017742	Dual specificity protein phosphatase 22-B (EC 3.1.3.48)(EC 3.1.3.16) [Source:UniProtKB/Swiss-Prot;Acc:Q566R7]
NM_001017745	CCAAT/enhancer binding protein zeta [Source:RefSeq peptide;Acc:NP_001017745]
NM_001017747	Protein COQ10 B, mitochondrial Precursor [Source:UniProtKB/Swiss-Prot;Acc:Q567E6]
NM_001017748	hypothetical protein LOC550443 [Source:RefSeq peptide;Acc:NP_001017748]
NM_001017749	ADP-ribosylation factor-like 4Ca [Source:RefSeq peptide;Acc:NP_001017749]
NM_001017751	O-sialoglycoprotein endopeptidase [Source:RefSeq peptide;Acc:NP_001017751]
NM_001017752	UPF0667 protein C1orf55 homolog [Source:UniProtKB/Swiss-Prot;Acc:Q7T293]
NM_001017755	NADH dehydrogenase (ubiquinone) Fe-S protein 3 [Source:RefSeq peptide;Acc:NP_001017755]
NM_001017756	GRB2-related adaptor protein 2 [Source:RefSeq peptide;Acc:NP_001017756]
NM_001017757	p53 and DNA damage-regulated protein [Source:RefSeq peptide;Acc:NP_001017757]
NM_001017758	Dehydrogenase/reductase SDR family member 7B (EC 1.1.-.-) [Source:UniProtKB/Swiss-Prot;Acc:Q566S6]
NM_001017759	mitochondrial ribosomal protein S18B [Source:RefSeq peptide;Acc:NP_001017759]
NM_001017761	RAB3A, member RAS oncogene family [Source:RefSeq peptide;Acc:NP_001017761]
NM_001017763	hexosaminidase-like [Source:RefSeq peptide;Acc:NP_001017763]
NM_001017764	MBD2 (methyl-CpG-binding protein)-interacting zinc finger protein [Source:RefSeq peptide;Acc:NP_001017764]
NM_001017765	ubiquitin-like 7 [Source:RefSeq peptide;Acc:NP_001017765]
NM_001017766	Polycomb protein eed [Source:UniProtKB/Swiss-Prot;Acc:Q566T0]
NM_001017767	ubiquitin-conjugating enzyme E2G 2 [Source:RefSeq peptide;Acc:NP_001017767]
NM_001017770	solute carrier family 24 member 4 [Source:RefSeq peptide;Acc:NP_001017770]
NM_001017773	tetraspanin 15 [Source:RefSeq peptide;Acc:NP_001017773]
NM_001017777	BRCA1-A complex subunit BRE (Brain and reproductive organ-expressed protein)(BRCA1/BRCA2-containing complex subunit 45) [Source:UniProtKB/Swiss-Prot;Acc:Q568D5]
NM_001017778	hypothetical protein LOC791982 [Source:RefSeq peptide;Acc:NP_001121736]
NM_001017780	hypothetical protein LOC550477 [Source:RefSeq peptide;Acc:NP_001017780]
NM_001017781	Rho GTPase activating protein 1 [Source:RefSeq peptide;Acc:NP_001017781]
NM_001017782	dynactin 4 (p62) [Source:RefSeq peptide;Acc:NP_001017782]
NM_001017784	ras homolog gene family, member Ub [Source:RefSeq peptide;Acc:NP_001017784]
NM_001017790	vasodilator-stimulated phosphoprotein [Source:RefSeq peptide;Acc:NP_001017790]
NM_001017793	FSHD region gene 1 [Source:RefSeq peptide;Acc:NP_001017793]
NM_001017794	FIC domain-containing protein [Source:UniProtKB/Swiss-Prot;Acc:Q6ZM51]
NM_001017795	hypothetical protein LOC550493 [Source:RefSeq peptide;Acc:NP_001017795]
NM_001017796	esterase D/formylglutathione hydrolase [Source:RefSeq peptide;Acc:NP_001017796]
NM_001017798	Sorting nexin-30 [Source:UniProtKB/Swiss-Prot;Acc:Q566W7]
NM_001017800	nitrogen fixation cluster-like [Source:RefSeq peptide;Acc:NP_001017800]
NM_001017801	proteasome beta 4 subunit [Source:RefSeq peptide;Acc:NP_001017801]
NM_001017802	hypothetical protein LOC550500 [Source:RefSeq peptide;Acc:NP_001017802]
NM_001017804	adenylosuccinate synthase [Source:RefSeq peptide;Acc:NP_001017804]
NM_001017806	single-stranded DNA binding protein 1 [Source:RefSeq peptide;Acc:NP_001017806]
NM_001017807	calpain 2, (m/II) large subunit, like [Source:RefSeq peptide;Acc:NP_001017807]
NM_001017809	3-hydroxybutyrate dehydrogenase, type 2 [Source:RefSeq peptide;Acc:NP_001017809]
NM_001017810	growth hormone regulated TBC protein 1b [Source:RefSeq peptide;Acc:NP_001017810]
NM_001017815	related RAS viral (r-ras) oncogene homolog 2 [Source:RefSeq peptide;Acc:NP_001017815]
NM_001017816	UTP23, small subunit processome component [Source:RefSeq peptide;Acc:NP_001017816]
NM_001017817	Cytokine receptor-like factor 3 (Clf-3 protein) [Source:UniProtKB/Swiss-Prot;Acc:Q568M3]
NM_001017821	regulator of G-protein signalling 16 [Source:RefSeq peptide;Acc:NP_001017821]
NM_001017822	gamma-aminobutyric acid A receptor, alpha 4 [Source:RefSeq peptide;Acc:NP_001017822]
NM_001017823	phytanoyl-CoA 2-hydroxylase [Source:RefSeq peptide;Acc:NP_001017823]
NM_001017825	hypothetical protein LOC550523 [Source:RefSeq peptide;Acc:NP_001017825]
NM_001017828	Transmembrane protein C3orf1 homolog [Source:UniProtKB/Swiss-Prot;Acc:Q568N3]
NM_001017829	Mitochondrial import inner membrane translocase subunit Tim9 B (TIMM10B)(Tim10b) [Source:UniProtKB/Swiss-Prot;Acc:Q568N4]
NM_001017830	BAI1-associated protein 2-like 1b [Source:RefSeq peptide;Acc:NP_001017830]
NM_001017833	pyrophosphatase 1 [Source:RefSeq peptide;Acc:NP_001017833]
NM_001017834	DNA polymerase iota [Source:RefSeq peptide;Acc:NP_001017834]
NM_001017835	HD domain-containing protein 3 [Source:UniProtKB/Swiss-Prot;Acc:Q568P1]
NM_001017837	family with sequence similarity 84, member B [Source:RefSeq peptide;Acc:NP_001017837]
NM_001017839	serine/threonine protein kinase 11 [Source:RefSeq peptide;Acc:NP_001017839]
NM_001017840	Ras-like protein family member 11A-like [Source:UniProtKB/Swiss-Prot;Acc:A1DZY4]
NM_001017841	hypothetical protein LOC550539 [Source:RefSeq peptide;Acc:NP_001017841]
NM_001017843	Nucleoside diphosphate-linked moiety X motif 18 (Nudix motif 18)(EC 3.6.1.-) [Source:UniProtKB/Swiss-Prot;Acc:Q568Q0]
NM_001017846	regulator of G-protein signaling 16 [Source:RefSeq peptide;Acc:NP_001017846]
NM_001017849	kinesin family member 3C [Source:RefSeq peptide;Acc:NP_001017849]
NM_001017851	eukaryotic translation initiation factor 4E-like [Source:RefSeq peptide;Acc:NP_001017851]
NM_001017852	Trans-2-enoyl-CoA reductase, mitochondrial Precursor (EC 1.3.1.38) [Source:UniProtKB/Swiss-Prot;Acc:Q6GQN8]
NM_001017853	hypothetical protein LOC550551 [Source:RefSeq peptide;Acc:NP_001017853]
NM_001017856	zgc:110141 [Source:RefSeq peptide;Acc:NP_001017856]
NM_001017857	solute carrier family 35, member E4 [Source:RefSeq peptide;Acc:NP_001017857]
NM_001017858	complement component 1, q subcomponent binding protein [Source:RefSeq peptide;Acc:NP_001017858]
NM_001017861	Diphthamide biosynthesis protein 1 (DPH1 homolog) [Source:UniProtKB/Swiss-Prot;Acc:Q567W6]
NM_001017862	ectonucleoside triphosphate diphosphohydrolase 6 (putative function) [Source:RefSeq peptide;Acc:NP_001017862]
NM_001017863	protein phosphatase 1, regulatory (inhibitor) subunit 14A [Source:RefSeq peptide;Acc:NP_001017863]
NM_001017864	hypothetical protein LOC550562 [Source:RefSeq peptide;Acc:NP_001017864]
NM_001017867	glucosamine-6-phosphate deaminase 1 [Source:RefSeq peptide;Acc:NP_001017867]
NM_001017870	PDZ and LIM domain 1 [Source:RefSeq peptide;Acc:NP_001017870]
NM_001017871	myosin, light chain 10, regulatory [Source:RefSeq peptide;Acc:NP_001017871]
NM_001017872	Inositol 1,4,5-triphosphate receptor-interacting protein Precursor [Source:UniProtKB/Swiss-Prot;Acc:Q567X9]
NM_001017873	Fin bud initiation factor Precursor [Source:UniProtKB/Swiss-Prot;Acc:A1IGX5]
NM_001017874	Transmembrane protein 188 [Source:UniProtKB/Swiss-Prot;Acc:Q561X0]
NM_001017875	C1q and tumor necrosis factor related protein 1 [Source:RefSeq peptide;Acc:NP_001017875]
NM_001017878	hypothetical protein LOC550576 [Source:RefSeq peptide;Acc:NP_001017878]
NM_001017879	syntaxin 6 [Source:RefSeq peptide;Acc:NP_001017879]
NM_001017880	NADH dehydrogenase (ubiquinone) 1 beta subcomplex, 9 [Source:RefSeq peptide;Acc:NP_001017880]
NM_001017881	sulfide quinone reductase-like [Source:RefSeq peptide;Acc:NP_001017881]
NM_001017882	SAR1 gene homolog A [Source:RefSeq peptide;Acc:NP_001017882]
NM_001017883	Mediator of RNA polymerase II transcription subunit 4 (Mediator complex subunit 4) [Source:UniProtKB/Swiss-Prot;Acc:Q561X3]
NM_001017886	protein phosphatase 2 (formerly 2A), catalytic subunit, alpha isoform [Source:RefSeq peptide;Acc:NP_001017886]
NM_001017887	Ectonucleotide pyrophosphatase/phosphodiesterase family member 4 Precursor (E-NPP4)(NPP-4)(EC 3.1.-.-) [Source:UniProtKB/Swiss-Prot;Acc:Q566N0]
NM_001017888	lin-37 homolog [Source:RefSeq peptide;Acc:NP_001017888]
NM_001017889	hypothetical protein LOC550588 [Source:RefSeq peptide;Acc:NP_001017889]
NM_001017893	Cysteine-rich PDZ-binding protein (Cysteine-rich interactor of PDZ three)(Cysteine-rich interactor of PDZ3) [Source:UniProtKB/Swiss-Prot;Acc:Q567Z6]
NM_001017895	hypothetical protein LOC550594 [Source:RefSeq peptide;Acc:NP_001017895]
NM_001017896	PRKR-interacting protein 1 homolog [Source:UniProtKB/Swiss-Prot;Acc:Q568A0]
NM_001017898	etoposide induced 2.4 [Source:RefSeq peptide;Acc:NP_001017898]
NM_001017899	calpain, small subunit 1 a [Source:RefSeq peptide;Acc:NP_001017899]
NM_001017900	hypothetical protein LOC550599 [Source:RefSeq peptide;Acc:NP_001017900]
NM_001017902	Methyltransferase-like protein 2-A (EC 2.1.1.-) [Source:UniProtKB/Swiss-Prot;Acc:A8KBL7]
NM_001017905	hypothetical protein LOC550604 [Source:RefSeq peptide;Acc:NP_001017905]
NM_001017907	ATP synthase mitochondrial F1 complex assembly factor 1 Precursor [Source:UniProtKB/Swiss-Prot;Acc:Q1L987]
NM_001017908	integrin alpha FG-GAP repeat containing 2 [Source:RefSeq peptide;Acc:NP_001017908]
NM_001017910	rapunzel 4 [Source:RefSeq peptide;Acc:NP_001017910]
NM_001017914	Collagen type IV alpha-3-binding protein (Ceramide transfer protein) [Source:UniProtKB/Swiss-Prot;Acc:Q5M7Y0]
NM_001017993	Cleavage and polyadenylation specificity factor subunit 6 [Source:UniProtKB/Swiss-Prot;Acc:Q6NWC6]
NM_001017994	CUE domain-containing protein 2 [Source:UniProtKB/Swiss-Prot;Acc:Q6TLH3]
NM_001018083	hypothetical protein LOC796111 [Source:RefSeq peptide;Acc:NP_001018093]
NM_001018107	O-linked N-acetylglucosamine transferase isoform 1 [Source:RefSeq peptide;Acc:NP_001017359]
NM_001018120	cell division cycle 42 isoform 1 [Source:RefSeq peptide;Acc:NP_956926]
NM_001018124	Mitochondrial ubiquitin ligase activator of nfkb 1 (EC 6.3.2.-)(E3 ubiquitin-protein ligase mul1) [Source:UniProtKB/Swiss-Prot;Acc:Q5M7X9]
NM_001018125	crystallin, beta A4 [Source:RefSeq peptide;Acc:NP_001018135]
NM_001018126	Enhancer of mRNA-decapping protein 3 (YjeF domain-containing protein 1)(LSM16 protein homolog) [Source:UniProtKB/Swiss-Prot;Acc:Q502M5]
NM_001018134	DNA (cytosine-5-)-methyltransferase 8 [Source:RefSeq peptide;Acc:NP_001018144]
NM_001018135	unc-84 homolog A [Source:RefSeq peptide;Acc:NP_001018145]
NM_001018140	DNA (cytosine-5-)-methyltransferase 6 [Source:RefSeq peptide;Acc:NP_001018150]
NM_001018141	tubulin, gamma complex associated protein 5 [Source:RefSeq peptide;Acc:NP_001018151]
NM_001018142	hypothetical protein LOC553196 [Source:RefSeq peptide;Acc:NP_001018152]
NM_001018143	DNA methyltransferase 2 [Source:RefSeq peptide;Acc:NP_001018153]
NM_001018144	gemin 4 [Source:RefSeq peptide;Acc:NP_001018154]
NM_001018146	hypothetical protein LOC553197 [Source:RefSeq peptide;Acc:NP_001018156]
NM_001018151	peroxisomal carnitine O-octanoyltransferase [Source:RefSeq peptide;Acc:NP_001018161]
NM_001018153	Importin subunit alpha-6 (Karyopherin subunit alpha-5) [Source:UniProtKB/Swiss-Prot;Acc:Q503E9]
NM_001018154	Serine/threonine-protein phosphatase 6 regulatory ankyrin repeat subunit C (Serine/threonine-protein phosphatase 6 regulatory subunit ARS-C)(PP6-ARS-C) [Source:UniProtKB/Swiss-Prot;Acc:Q502K3]
NM_001018165	F-box and WD repeat domain containing 2 [Source:RefSeq peptide;Acc:NP_001018175]
NM_001018166	WD repeat domain 43 [Source:RefSeq peptide;Acc:NP_001018176]
NM_001018227	calpain 2, (m/II) large subunit b [Source:RefSeq peptide;Acc:NP_001018177]
NM_001020465	ring finger protein 130 [Source:RefSeq peptide;Acc:NP_001018301]
NM_001020466	nucleoporin 88 [Source:RefSeq peptide;Acc:NP_001018302]
NM_001020468	inhibitor of growth family, member 4 [Source:RefSeq peptide;Acc:NP_001018304]
NM_001020471	serine palmitoyltransferase subunit 1 [Source:RefSeq peptide;Acc:NP_001018307]
NM_001020474	Y+L amino acid transporter 2 (y(+)L-type amino acid transporter 2)(y+LAT-2)(Y+LAT2)(Solute carrier family 7 member 6)(zfSlc7a6) [Source:UniProtKB/Swiss-Prot;Acc:Q59I64]
NM_001020475	hypothetical protein LOC571141 [Source:RefSeq peptide;Acc:NP_001093511]
NM_001020476	DNA methyltransferase [Source:RefSeq peptide;Acc:NP_001018312]
NM_001020477	polypyrimidine tract binding protein 1a [Source:RefSeq peptide;Acc:NP_001018313]
NM_001020478	G protein-coupled receptor 182 [Source:RefSeq peptide;Acc:NP_001018314]
NM_001020480	N-myristoyltransferase 1 [Source:RefSeq peptide;Acc:NP_001018316]
NM_001020481	hypothetical protein LOC324948 [Source:RefSeq peptide;Acc:NP_001018317]
NM_001020485	myosin heavy chain 4 (myhc4), mRNA [Source:RefSeq DNA;Acc:NM_001020485]
NM_001020486	Exosome complex exonuclease MTR3 (EC 3.1.13.-)(mRNA transport regulator 3 homolog)(Exosome component 6) [Source:UniProtKB/Swiss-Prot;Acc:Q6P0I8]
NM_001020489	Transmembrane protein 179B [Source:UniProtKB/Swiss-Prot;Acc:Q7T392]
NM_001020490	ezrin like [Source:RefSeq peptide;Acc:NP_001018326]
NM_001020496	hypothetical protein LOC552926 [Source:RefSeq peptide;Acc:NP_001018332]
NM_001020497	caspase 6 [Source:RefSeq peptide;Acc:NP_001018333]
NM_001020498	Fat storage-inducing transmembrane protein 2 (Fat-inducing protein 2) [Source:UniProtKB/Swiss-Prot;Acc:Q52KL1]
NM_001020499	centrin 3 [Source:RefSeq peptide;Acc:NP_001018335]
NM_001020500	Cytochrome b reductase 1 (EC 1.-.-.-) [Source:UniProtKB/Swiss-Prot;Acc:Q503V1]
NM_001020507	slow myosin heavy chain 1 [Source:RefSeq peptide;Acc:NP_001018343]
NM_001020509	Isthmin-2 Precursor [Source:UniProtKB/Swiss-Prot;Acc:Q58T08]
NM_001020510	LATS, large tumor suppressor, homolog 1 [Source:RefSeq peptide;Acc:NP_001018346]
NM_001020512	dihydropyrimidinase-like 3 [Source:RefSeq peptide;Acc:NP_001018348]
NM_001020516	dihydropyrimidinase-like 4 [Source:RefSeq peptide;Acc:NP_001018352]
NM_001020517	dihydropyrimidinase-like 2 [Source:RefSeq peptide;Acc:NP_001018353]
NM_001020518	Ca/calmodulin-dependent protein kinase phosphatase-N [Source:RefSeq peptide;Acc:NP_001018354]
NM_001020523	non-SMC element 4 homolog A [Source:RefSeq peptide;Acc:NP_001018359]
NM_001020524	Transmembrane protein 127 [Source:UniProtKB/Swiss-Prot;Acc:Q504G0]
NM_001020525	glyoxylate reductase/hydroxypyruvate reductase [Source:RefSeq peptide;Acc:NP_001018361]
NM_001020526	pyroglutamyl-peptidase I [Source:RefSeq peptide;Acc:NP_001018362]
NM_001020528	Regulator of G-protein signaling 9-binding protein (RGS9-anchoring protein) [Source:UniProtKB/Swiss-Prot;Acc:Q504F3]
NM_001020530	hypothetical protein LOC553551 [Source:RefSeq peptide;Acc:NP_001018366]
NM_001020533	transmembrane protein 118 [Source:RefSeq peptide;Acc:NP_001018369]
NM_001020534	mitochondrial ribosomal protein L13 [Source:RefSeq peptide;Acc:NP_001018370]
NM_001020535	peptidyl-tRNA hydrolase 2 [Source:RefSeq peptide;Acc:NP_001018371]
NM_001020540	activated RNA polymerase II transcription cofactor 4 [Source:RefSeq peptide;Acc:NP_001018376]
NM_001020542	integrator complex subunit 2 [Source:RefSeq peptide;Acc:NP_001018378]
NM_001020544	WW domain binding protein 2 [Source:RefSeq peptide;Acc:NP_001018380]
NM_001020545	hypothetical protein LOC553566 [Source:RefSeq peptide;Acc:NP_001018381]
NM_001020547	activator of basal transcription 1 [Source:RefSeq peptide;Acc:NP_001018383]
NM_001020552	Protein EURL homolog [Source:UniProtKB/Swiss-Prot;Acc:Q503Y8]
NM_001020553	Peptidyl-prolyl cis-trans isomerase NIMA-interacting 4 (EC 5.2.1.8)(Rotamase Pin4)(PPIase Pin4) [Source:UniProtKB/Swiss-Prot;Acc:Q503Y7]
NM_001020554	glutathione reductase [Source:RefSeq peptide;Acc:NP_001018390]
NM_001020555	Ovarian cancer-associated gene 2 protein homolog [Source:UniProtKB/Swiss-Prot;Acc:Q503Y4]
NM_001020558	fatty acid binding protein 11b [Source:RefSeq peptide;Acc:NP_001018394]
NM_001020559	mitochondrial ribosomal protein S17 [Source:RefSeq peptide;Acc:NP_001018395]
NM_001020560	tumor suppressor candidate 3 [Source:RefSeq peptide;Acc:NP_001018396]
NM_001020561	hypothetical protein LOC553583 [Source:RefSeq peptide;Acc:NP_001018397]
NM_001020563	hypothetical protein LOC553585 [Source:RefSeq peptide;Acc:NP_001018399]
NM_001020564	zgc:110061 [Source:RefSeq peptide;Acc:NP_001018400]
NM_001020567	single-stranded DNA binding protein like [Source:RefSeq peptide;Acc:NP_001018403]
NM_001020568	Tetratricopeptide repeat protein 39C (TPR repeat protein 39C) [Source:UniProtKB/Swiss-Prot;Acc:Q1LXE6]
NM_001020569	Putative deoxyribonuclease tatdn3 (EC 3.1.21.-) [Source:UniProtKB/Swiss-Prot;Acc:Q503T5]
NM_001020571	cystinosis, nephropathic [Source:RefSeq peptide;Acc:NP_001018407]
NM_001020572	inositol(myo)-1(or 4)-monophosphatase 2 [Source:RefSeq peptide;Acc:NP_001018408]
NM_001020573	GRB2-related adaptor protein [Source:RefSeq peptide;Acc:NP_001018409]
NM_001020574	Mitogen-activated protein kinase scaffold protein 1 (Mitogen-activated protein kinase kinase 1-interacting protein 1) [Source:UniProtKB/Swiss-Prot;Acc:Q503S6]
NM_001020576	ankyrin repeat and SOCS box-containing 6 [Source:RefSeq peptide;Acc:NP_001018412]
NM_001020578	hypothetical protein LOC553602 [Source:RefSeq peptide;Acc:NP_001018414]
NM_001020579	ubiquitin-conjugating enzyme E2Q (putative) 1 [Source:RefSeq peptide;Acc:NP_001018415]
NM_001020580	Kelch-like protein 36 [Source:UniProtKB/Swiss-Prot;Acc:Q503R4]
NM_001020581	RAB3A interacting protein [Source:RefSeq peptide;Acc:NP_001018417]
NM_001020582	notchless homolog 1 [Source:RefSeq peptide;Acc:NP_001018418]
NM_001020583	hypothetical protein LOC553608 [Source:RefSeq peptide;Acc:NP_001018419]
NM_001020586	hypothetical protein LOC553612 [Source:RefSeq peptide;Acc:NP_001018422]
NM_001020588	inter-alpha (globulin) inhibitor H3 [Source:RefSeq peptide;Acc:NP_001018424]
NM_001020589	zeta-chain associated protein kinase 70kDa [Source:RefSeq peptide;Acc:NP_001018425]
NM_001020590	60S ribosome subunit biogenesis protein NIP7 homolog [Source:UniProtKB/Swiss-Prot;Acc:Q503P2]
NM_001020593	lactamase, beta [Source:RefSeq peptide;Acc:NP_001018429]
NM_001020594	hypothetical protein LOC553620 [Source:RefSeq peptide;Acc:NP_001018430]
NM_001020596	Pleckstrin homology-like domain family A member 2 (Imprinted in placenta and liver protein) [Source:UniProtKB/Swiss-Prot;Acc:Q503L1]
NM_001020600	Poly(A) RNA polymerase GLD2 (EC 2.7.7.19)(PAP-associated domain-containing protein 4) [Source:UniProtKB/Swiss-Prot;Acc:Q503I9]
NM_001020601	Peptide-N(4)-(N-acetyl-beta-glucosaminyl)asparagine amidase (PNGase)(EC 3.5.1.52)(Peptide:N-glycanase)(N-glycanase 1) [Source:UniProtKB/Swiss-Prot;Acc:Q503I8]
NM_001020602	phosphatidylinositol-4-phosphate 5-kinase, type I, gamma [Source:RefSeq peptide;Acc:NP_001018438]
NM_001020603	tripartite motif-containing 13 [Source:RefSeq peptide;Acc:NP_001018439]
NM_001020604	Katanin p60 ATPase-containing subunit A1 (Katanin p60 subunit A1)(EC 3.6.4.3)(p60 katanin) [Source:UniProtKB/Swiss-Prot;Acc:Q5RII9]
NM_001020605	general transcription factor IIA, 2 [Source:RefSeq peptide;Acc:NP_001018441]
NM_001020608	GDP dissociation inhibitor 1 [Source:RefSeq peptide;Acc:NP_001018444]
NM_001020609	tRNA selenocysteine 1 associated protein 1 [Source:RefSeq peptide;Acc:NP_001018445]
NM_001020610	cytochrome P450, family 1, subfamily C, polypeptide 1 [Source:RefSeq peptide;Acc:NP_001018446]
NM_001020612	guanosine monophosphate reductase [Source:RefSeq peptide;Acc:NP_001018448]
NM_001020614	exoribonuclease 1 [Source:RefSeq peptide;Acc:NP_001018450]
NM_001020615	haloacid dehalogenase-like hydrolase domain containing 1A [Source:RefSeq peptide;Acc:NP_001018451]
NM_001020619	serine palmitoyltransferase, long chain base subunit 2 [Source:RefSeq peptide;Acc:NP_001018455]
NM_001020620	UPF0534 protein C4orf43 homolog [Source:UniProtKB/Swiss-Prot;Acc:A7MCB7]
NM_001020621	Integrator complex subunit 11 (Int11)(EC 3.1.27.-)(Cleavage and polyadenylation-specific factor 3-like protein)(CPSF3-like protein) [Source:UniProtKB/Swiss-Prot;Acc:Q503E1]
NM_001020622	nuclear receptor subfamily 2, group C, member 1 [Source:RefSeq peptide;Acc:NP_001018458]
NM_001020623	Cyclin-related protein FAM58A [Source:UniProtKB/Swiss-Prot;Acc:Q503D6]
NM_001020624	von Hippel-Lindau binding protein 1 [Source:RefSeq peptide;Acc:NP_001018460]
NM_001020627	NudC domain-containing protein 1 [Source:UniProtKB/Swiss-Prot;Acc:Q503C8]
NM_001020628	muscle glycogen phosphorylase [Source:RefSeq peptide;Acc:NP_001018464]
NM_001020629	-Ha-ras Harvey rat sarcoma viral oncogene homolog, like [Source:RefSeq peptide;Acc:NP_001018465]
NM_001020631	hypothetical protein LOC553658 [Source:RefSeq peptide;Acc:NP_001018467]
NM_001020632	Protein BANP [Source:UniProtKB/Swiss-Prot;Acc:Q502P7]
NM_001020633	NADH dehydrogenase (ubiquinone) Fe-S protein 5 [Source:RefSeq peptide;Acc:NP_001018469]
NM_001020635	Ras-related GTP binding C [Source:RefSeq peptide;Acc:NP_001018471]
NM_001020636	hypothetical protein LOC553663 [Source:RefSeq peptide;Acc:NP_001018472]
NM_001020637	hypothetical protein LOC553664 [Source:RefSeq peptide;Acc:NP_001018473]
NM_001020638	CCR4-NOT transcription complex subunit 6-like (EC 3.1.-.-) [Source:UniProtKB/Swiss-Prot;Acc:A2BHJ4]
NM_001020641	UDP-N-acetyl-alpha-D-galactosamine: polypeptide N-acetylgalactosaminyltransferase 7 [Source:RefSeq peptide;Acc:NP_001018477]
NM_001020643	Kruppel-like factor 7 (ubiquitous) [Source:RefSeq peptide;Acc:NP_001018479]
NM_001020644	Putative adenylate kinase-like protein C9orf98 homolog (EC 2.7.4.3) [Source:UniProtKB/Swiss-Prot;Acc:Q502L7]
NM_001020645	NADH dehydrogenase (ubiquinone) Fe-S protein 2 [Source:RefSeq peptide;Acc:NP_001018481]
NM_001020647	Acyl-CoA-binding domain-containing protein 5 [Source:UniProtKB/Swiss-Prot;Acc:Q502L1]
NM_001020648	cysteinyl leukotriene receptor 1 [Source:RefSeq peptide;Acc:NP_001018484]
NM_001020649	mannosyl (beta-1,4-)-glycoprotein beta-1,4-N-acetylglucosaminyltransferase [Source:RefSeq peptide;Acc:NP_001018485]
NM_001020654	Mu-2 related death-inducing protein [Source:RefSeq peptide;Acc:NP_001018490]
NM_001020655	hypothetical protein LOC553682 [Source:RefSeq peptide;Acc:NP_001018491]
NM_001020656	Lysophosphatidylcholine acyltransferase 2 (LPC acyltransferase 2)(LPCAT-2)(EC 2.3.1.-)(1-alkylglycerophosphocholine O-acetyltransferase)(EC 2.3.1.67)(Acetyl-CoA:lyso-platelet-activating factor acetyltransferase)(Acetyl-CoA:lyso-PAF acetyltransferase)(Lyso-PAF acetyltransferase)(LysoPAFAT)(1-acylglycerophosphocholine O-acyltransferase)(EC 2.3.1.23)(Acyltransferase-like 1) [Source:UniProtKB/Swiss-P…
NM_001020659	Uncharacterized protein C1orf112 homolog [Source:UniProtKB/Swiss-Prot;Acc:Q5TYP4]
NM_001020660	Cytochrome b5 reductase 4 (EC 1.6.2.2)(Flavohemoprotein b5/b5R)(b5+b5R)(cb5/cb5R) [Source:UniProtKB/Swiss-Prot;Acc:Q502I6]
NM_001020661	hypothetical protein LOC553686 [Source:RefSeq peptide;Acc:NP_001018497]
NM_001020663	BTB and CNC homology 1 transcription factor [Source:RefSeq peptide;Acc:NP_001018499]
NM_001020667	ribonucleoprotein, PTB-binding 1 [Source:RefSeq peptide;Acc:NP_001018503]
NM_001020669	Uncharacterized protein C1orf50 homolog [Source:UniProtKB/Swiss-Prot;Acc:Q502G5]
NM_001020670	hypothetical protein LOC553696 [Source:RefSeq peptide;Acc:NP_001018506]
NM_001020671	hypothetical protein LOC553697 [Source:RefSeq peptide;Acc:NP_001018507]
NM_001020672	vitronectin a [Source:RefSeq peptide;Acc:NP_001018508]
NM_001020673	Cyclic AMP-responsive element-binding protein 3-like protein 3-B (cAMP-responsive element-binding protein 3-like protein 3-B) [Contains Processed cyclic AMP-responsive element-binding protein 3-like protein 3-B] [Source:UniProtKB/Swiss-Prot;Acc:Q1LYG4]
NM_001020674	guanine deaminase [Source:RefSeq peptide;Acc:NP_001018510]
NM_001020676	NADH dehydrogenase (ubiquinone) Fe-S protein 4, (NADH-coenzyme Q reductase) [Source:RefSeq peptide;Acc:NP_001018512]
NM_001020678	Glyoxalase domain-containing protein 5 [Source:UniProtKB/Swiss-Prot;Acc:Q502D1]
NM_001020679	hypothetical protein LOC553707 [Source:RefSeq peptide;Acc:NP_001018515]
NM_001020680	mitochondrial ribosomal protein L27 [Source:RefSeq peptide;Acc:NP_001018516]
NM_001020682	28S ribosomal protein S24, mitochondrial Precursor (S24mt)(MRP-S24) [Source:UniProtKB/Swiss-Prot;Acc:Q502C1]
NM_001020684	caseinolytic peptidase, ATP-dependent, proteolytic subunit [Source:RefSeq peptide;Acc:NP_001018520]
NM_001020687	UDP-GalNAc:beta-1,3-N-acetylgalactosaminyltransferase 2 (EC 2.4.1.-)(Beta-1,3-N-acetylgalactosaminyltransferase II)(Beta-3-GalNAc-T2) [Source:UniProtKB/Swiss-Prot;Acc:Q502B3]
NM_001020688	vitamin K epoxide reductase complex, subunit 1-like 1 [Source:RefSeq peptide;Acc:NP_001018524]
NM_001020691	alkylated DNA repair protein alkB homolog [Source:RefSeq peptide;Acc:NP_001018527]
NM_001020692	ribonuclease P 14kDa subunit [Source:RefSeq peptide;Acc:NP_001018528]
NM_001020695	hypothetical protein LOC553724 [Source:RefSeq peptide;Acc:NP_001018531]
NM_001020696	alpha-1,3-mannosyltransferase ALG3 [Source:RefSeq peptide;Acc:NP_001018532]
NM_001020697	hypothetical protein LOC553726 [Source:RefSeq peptide;Acc:NP_001018533]
NM_001020699	Tetratricopeptide repeat protein 38 (TPR repeat protein 38) [Source:UniProtKB/Swiss-Prot;Acc:A3KPN8]
NM_001020700	drebrin-like [Source:RefSeq peptide;Acc:NP_001018536]
NM_001020701	c10orf11 homolog [Source:RefSeq peptide;Acc:NP_001018537]
NM_001020702	F-box protein 3 [Source:RefSeq peptide;Acc:NP_001018538]
NM_001020704	polymerase (RNA) I polypeptide E [Source:RefSeq peptide;Acc:NP_001018540]
NM_001020705	stearoyl-CoA desaturase b [Source:RefSeq peptide;Acc:NP_001018541]
NM_001020706	hypothetical protein LOC553735 [Source:RefSeq peptide;Acc:NP_001018542]
NM_001020709	hypothetical protein LOC553738 [Source:RefSeq peptide;Acc:NP_001018545]
NM_001020710	Serine/threonine-protein kinase H1 homolog (EC 2.7.11.1) [Source:UniProtKB/Swiss-Prot;Acc:Q501V0]
NM_001020711	nuclear receptor subfamily 3, group C, member 1 [Source:RefSeq peptide;Acc:NP_001018547]
NM_001020712	hypothetical protein LOC553741 [Source:RefSeq peptide;Acc:NP_001018548]
NM_001020715	CTD (carboxy-terminal domain, RNA polymerase II, polypeptide A) small phosphatase 1 [Source:RefSeq peptide;Acc:NP_001018551]
NM_001020716	hypothetical protein LOC553745 [Source:RefSeq peptide;Acc:NP_001018552]
NM_001020720	hypothetical protein LOC553749 [Source:RefSeq peptide;Acc:NP_001018556]
NM_001020721	myotubularin related protein 1a [Source:RefSeq peptide;Acc:NP_001018557]
NM_001020726	hypothetical protein LOC553760 [Source:RefSeq peptide;Acc:NP_001018562]
NM_001020727	Rho guanine nucleotide exchange factor (GEF) 3, like [Source:RefSeq peptide;Acc:NP_001018563]
NM_001020728	fumarylacetoacetate hydrolase domain containing 1 [Source:RefSeq peptide;Acc:NP_001018564]
NM_001020729	chitobiase, di-N-acetyl- [Source:RefSeq peptide;Acc:NP_001018565]
NM_001020733	lin-7 homolog B [Source:RefSeq peptide;Acc:NP_001018569]
NM_001020734	tumor protein D52-like 1 [Source:RefSeq peptide;Acc:NP_001018570]
NM_001020736	39S ribosomal protein L4, mitochondrial (L4mt)(MRP-L4) [Source:UniProtKB/Swiss-Prot;Acc:Q503X2]
NM_001020737	UPF0454 protein C12orf49 homolog Precursor [Source:UniProtKB/Swiss-Prot;Acc:Q503V3]
NM_001020740	hypothetical protein LOC553775 [Source:RefSeq peptide;Acc:NP_001018576]
NM_001020741	calcium binding and coiled-coil domain 2 [Source:RefSeq peptide;Acc:NP_001018577]
NM_001020742	hypothetical protein LOC791572 [Source:RefSeq peptide;Acc:NP_001093517]
NM_001020744	acyl-CoA thioesterase 9 [Source:RefSeq peptide;Acc:NP_001018580]
NM_001020745	mitogen-activated protein kinase 15 [Source:RefSeq peptide;Acc:NP_001018581]
NM_001020746	hypothetical protein LOC553782 [Source:RefSeq peptide;Acc:NP_001018582]
NM_001020749	processing of precursor 4 [Source:RefSeq peptide;Acc:NP_001018585]
NM_001020750	mitogen-activated protein kinase kinase kinase 7 [Source:RefSeq peptide;Acc:NP_001018586]
NM_001020751	thymine-DNA glycosylase [Source:RefSeq peptide;Acc:NP_001018587]
NM_001020752	hypothetical protein LOC553790 [Source:RefSeq peptide;Acc:NP_001018588]
NM_001020753	prolyl endopeptidase [Source:RefSeq peptide;Acc:NP_001018589]
NM_001020755	hypothetical protein LOC553793 [Source:RefSeq peptide;Acc:NP_001018591]
NM_001020756	integrator complex subunit 8 [Source:RefSeq peptide;Acc:NP_001018592]
NM_001020757	hypothetical protein LOC553795 [Source:RefSeq peptide;Acc:NP_001018593]
NM_001020758	ADP-ribosylation factor-like protein 6-interacting protein 4 (ARL-6-interacting protein 4)(Aip-4) [Source:UniProtKB/Swiss-Prot;Acc:Q502P0]
NM_001020761	mitochondrial ribosomal protein L30 [Source:RefSeq peptide;Acc:NP_001018597]
NM_001020762	centrosomal protein 55kDa [Source:RefSeq peptide;Acc:NP_001018598]
NM_001020764	UPF0366 protein C11orf67 homolog [Source:UniProtKB/Swiss-Prot;Acc:Q502H1]
NM_001020766	methylmalonyl CoA epimerase [Source:RefSeq peptide;Acc:NP_001018602]
NM_001020767	39S ribosomal protein L41, mitochondrial Precursor (L41mt)(MRP-L41) [Source:UniProtKB/Swiss-Prot;Acc:Q502B0]
NM_001020772	required for meiotic nuclear division 1 homolog [Source:RefSeq peptide;Acc:NP_001018608]
NM_001020774	SWI/SNF-related, matrix-associated actin-dependent regulator of chromatin, subfamily a, containing DEAD/H box 1 [Source:RefSeq peptide;Acc:NP_001018610]
NM_001020776	growth factor independent 1.1 [Source:RefSeq peptide;Acc:NP_001018612]
NM_001020779	hypothetical protein LOC553945 [Source:RefSeq peptide;Acc:NP_001018615]
NM_001020781	FCH domain only protein 2 [Source:UniProtKB/Swiss-Prot;Acc:Q502I9]
NM_001020785	interleukin 10 [Source:RefSeq peptide;Acc:NP_001018621]
NM_001020786	cofactor of BRCA1 isoform 2 [Source:RefSeq peptide;Acc:NP_956462]
NM_001020789	interleukin 17d [Source:RefSeq peptide;Acc:NP_001018625]
NM_001020802	granulin 1 [Source:RefSeq peptide;Acc:NP_001018638]
NM_001020803	cholinergic receptor, muscarinic 5a [Source:RefSeq peptide;Acc:NP_001018639]
[truncated: 13,193 more rows]
