# Supplementary material for: De Novo Characterization of the Spleen Transcriptome of the Large Yellow Croaker (Pseudosciaena crocea) and Analysis of the Immune Relevant Genes and Pathways Involved in the Antiviral Response
Source: PLoS One. 2014 May 12;9(5):e97471. doi: 10.1371/journal.pone.0097471 (PMC4018400; doi:10.1371/journal.pone.0097471)
Supplement: Table S2 — Gene Ontology function annotation results for the transcriptomic sequences of the large yellow croaker using DAVID. (XLSX) [file pone.0097471.s003.xlsx]

## Sheet: Sheet1
Category	Term	Count	%	p value
GOTERM_BP_FAT	GO:0006793~phosphorus metabolic process	454	15.4632	1.63348e-09
GOTERM_BP_FAT	GO:0006796~phosphate metabolic process	454	15.4632	1.63348e-09
GOTERM_BP_FAT	GO:0016310~phosphorylation	368	12.5341	1.98481e-07
GOTERM_BP_FAT	GO:0006508~proteolysis	367	12.5	1.60251e-05
GOTERM_BP_FAT	GO:0006468~protein amino acid phosphorylation	315	10.7289	3.06272e-06
GOTERM_BP_FAT	GO:0007242~intracellular signaling cascade	278	9.46866	6.7442e-05
GOTERM_BP_FAT	GO:0008104~protein localization	258	8.78747	7.85412e-20
GOTERM_BP_FAT	GO:0015031~protein transport	244	8.31063	1.61697e-19
GOTERM_BP_FAT	GO:0045184~establishment of protein localization	244	8.31063	1.61697e-19
GOTERM_BP_FAT	GO:0006412~translation	203	6.91417	1.97274e-11
GOTERM_BP_FAT	GO:0009057~macromolecule catabolic process	194	6.60763	1.33722e-14
GOTERM_BP_FAT	GO:0044265~cellular macromolecule catabolic process	176	5.99455	4.90844e-17
GOTERM_BP_FAT	GO:0030163~protein catabolic process	169	5.75613	6.75323e-15
GOTERM_BP_FAT	GO:0006396~RNA processing	165	5.61989	9.99986e-13
GOTERM_BP_FAT	GO:0006259~DNA metabolic process	161	5.48365	3.63234e-10
GOTERM_BP_FAT	GO:0044257~cellular protein catabolic process	159	5.41553	3.18e-16
GOTERM_BP_FAT	GO:0051603~proteolysis involved in cellular protein catabolic process	159	5.41553	3.18e-16
GOTERM_BP_FAT	GO:0046907~intracellular transport	151	5.14305	1.05104e-09
GOTERM_BP_FAT	GO:0007264~small GTPase mediated signal transduction	148	5.04087	1.13945e-05
GOTERM_BP_FAT	GO:0044271~nitrogen compound biosynthetic process	148	5.04087	0.0468559
GOTERM_BP_FAT	GO:0043632~modification-dependent macromolecule catabolic process	145	4.93869	2.67574e-15
GOTERM_BP_FAT	GO:0019941~modification-dependent protein catabolic process	145	4.93869	2.67574e-15
GOTERM_BP_FAT	GO:0007049~cell cycle	124	4.22343	8.57447e-06
GOTERM_BP_FAT	GO:0070727~cellular macromolecule localization	116	3.95095	2.9104e-08
GOTERM_BP_FAT	GO:0034613~cellular protein localization	115	3.91689	4.02915e-08
GOTERM_BP_FAT	GO:0006886~intracellular protein transport	112	3.81471	1.05764e-07
GOTERM_BP_FAT	GO:0051276~chromosome organization	112	3.81471	2.73272e-06
GOTERM_BP_FAT	GO:0043933~macromolecular complex subunit organization	110	3.74659	8.48271e-06
GOTERM_BP_FAT	GO:0016192~vesicle-mediated transport	109	3.71253	1.93868e-06
GOTERM_BP_FAT	GO:0065003~macromolecular complex assembly	104	3.54223	2.4876e-05
GOTERM_BP_FAT	GO:0006091~generation of precursor metabolites and energy	101	3.44005	0.00370095
GOTERM_BP_FAT	GO:0006325~chromatin organization	97	3.30381	1.01123e-05
GOTERM_BP_FAT	GO:0033554~cellular response to stress	95	3.23569	9.82837e-06
GOTERM_BP_FAT	GO:0034660~ncRNA metabolic process	93	3.16757	3.13875e-05
GOTERM_BP_FAT	GO:0006974~response to DNA damage stimulus	89	3.03134	2.25694e-06
GOTERM_BP_FAT	GO:0006457~protein folding	88	2.99728	3.21701e-07
GOTERM_BP_FAT	GO:0006281~DNA repair	83	2.82698	7.95643e-07
GOTERM_BP_FAT	GO:0001944~vasculature development	82	2.79292	0.0021735
GOTERM_BP_FAT	GO:0051186~cofactor metabolic process	81	2.75886	4.99601e-05
GOTERM_BP_FAT	GO:0016071~mRNA metabolic process	80	2.7248	4.2813e-07
GOTERM_BP_FAT	GO:0034621~cellular macromolecular complex subunit organization	80	2.7248	0.00146561
GOTERM_BP_FAT	GO:0001568~blood vessel development	79	2.69074	0.0028116
GOTERM_BP_FAT	GO:0016311~dephosphorylation	78	2.65668	0.0051712
GOTERM_BP_FAT	GO:0051056~regulation of small GTPase mediated signal transduction	75	2.5545	0.00195878
GOTERM_BP_FAT	GO:0006397~mRNA processing	74	2.52044	2.51809e-07
GOTERM_BP_FAT	GO:0051301~cell division	72	2.45232	3.05523e-06
GOTERM_BP_FAT	GO:0034622~cellular macromolecular complex assembly	72	2.45232	0.00390527
GOTERM_BP_FAT	GO:0006461~protein complex assembly	71	2.41826	0.000146876
GOTERM_BP_FAT	GO:0070271~protein complex biogenesis	71	2.41826	0.000146876
GOTERM_BP_FAT	GO:0005996~monosaccharide metabolic process	69	2.35014	1.84365e-05
GOTERM_BP_FAT	GO:0006470~protein amino acid dephosphorylation	66	2.24796	0.00973127
GOTERM_BP_FAT	GO:0019318~hexose metabolic process	65	2.2139	6.6925e-05
GOTERM_BP_FAT	GO:0006399~tRNA metabolic process	65	2.2139	0.000452175
GOTERM_BP_FAT	GO:0048514~blood vessel morphogenesis	65	2.2139	0.00350831
GOTERM_BP_FAT	GO:0048534~hemopoietic or lymphoid organ development	63	2.14578	0.00561219
GOTERM_BP_FAT	GO:0002520~immune system development	63	2.14578	0.00561219
GOTERM_BP_FAT	GO:0034470~ncRNA processing	60	2.0436	0.00031291
GOTERM_BP_FAT	GO:0007167~enzyme linked receptor protein signaling pathway	60	2.0436	0.0110223
GOTERM_BP_FAT	GO:0022402~cell cycle process	60	2.0436	0.0983225
GOTERM_BP_FAT	GO:0016568~chromatin modification	59	2.00954	4.9892e-07
GOTERM_BP_FAT	GO:0006732~coenzyme metabolic process	59	2.00954	0.00230359
GOTERM_BP_FAT	GO:0030097~hemopoiesis	59	2.00954	0.00917416
GOTERM_BP_FAT	GO:0019637~organophosphate metabolic process	58	1.97548	0.000300019
GOTERM_BP_FAT	GO:0046578~regulation of Ras protein signal transduction	58	1.97548	0.0243157
GOTERM_BP_FAT	GO:0016265~death	57	1.94142	0.00135364
GOTERM_BP_FAT	GO:0008219~cell death	57	1.94142	0.00135364
GOTERM_BP_FAT	GO:0006915~apoptosis	55	1.8733	0.00134171
GOTERM_BP_FAT	GO:0012501~programmed cell death	55	1.8733	0.00134171
GOTERM_BP_FAT	GO:0016052~carbohydrate catabolic process	53	1.80518	0.0039655
GOTERM_BP_FAT	GO:0006260~DNA replication	52	1.77112	5.13489e-05
GOTERM_BP_FAT	GO:0006644~phospholipid metabolic process	52	1.77112	0.000503924
GOTERM_BP_FAT	GO:0022403~cell cycle phase	52	1.77112	0.0399175
GOTERM_BP_FAT	GO:0006006~glucose metabolic process	50	1.703	0.00173252
GOTERM_BP_FAT	GO:0000278~mitotic cell cycle	50	1.703	0.00307154
GOTERM_BP_FAT	GO:0000279~M phase	50	1.703	0.0582072
GOTERM_BP_FAT	GO:0006511~ubiquitin-dependent protein catabolic process	49	1.66894	0.000147026
GOTERM_BP_FAT	GO:0022613~ribonucleoprotein complex biogenesis	48	1.63488	4.54692e-06
GOTERM_BP_FAT	GO:0008380~RNA splicing	48	1.63488	4.54692e-06
GOTERM_BP_FAT	GO:0060041~retina development in camera-type eye	48	1.63488	0.000891831
GOTERM_BP_FAT	GO:0051188~cofactor biosynthetic process	48	1.63488	0.00306016
GOTERM_BP_FAT	GO:0006730~one-carbon metabolic process	48	1.63488	0.0615939
GOTERM_BP_FAT	GO:0046164~alcohol catabolic process	46	1.56676	0.000407785
GOTERM_BP_FAT	GO:0044275~cellular carbohydrate catabolic process	46	1.56676	0.000407785
GOTERM_BP_FAT	GO:0048285~organelle fission	46	1.56676	0.00164498
GOTERM_BP_FAT	GO:0051336~regulation of hydrolase activity	46	1.56676	0.0882158
GOTERM_BP_FAT	GO:0032774~RNA biosynthetic process	44	1.49864	0.000159572
GOTERM_BP_FAT	GO:0006007~glucose catabolic process	43	1.46458	0.000228631
GOTERM_BP_FAT	GO:0046365~monosaccharide catabolic process	43	1.46458	0.000228631
GOTERM_BP_FAT	GO:0019320~hexose catabolic process	43	1.46458	0.000228631
GOTERM_BP_FAT	GO:0006351~transcription, DNA-dependent	42	1.43052	0.000326342
GOTERM_BP_FAT	GO:0000280~nuclear division	42	1.43052	0.00530336
GOTERM_BP_FAT	GO:0000087~M phase of mitotic cell cycle	42	1.43052	0.0091612
GOTERM_BP_FAT	GO:0045454~cell redox homeostasis	42	1.43052	0.0150689
GOTERM_BP_FAT	GO:0042254~ribosome biogenesis	41	1.39646	7.459e-05
GOTERM_BP_FAT	GO:0007067~mitosis	41	1.39646	0.00702066
GOTERM_BP_FAT	GO:0001525~angiogenesis	40	1.3624	0.0154443
GOTERM_BP_FAT	GO:0043623~cellular protein complex assembly	39	1.32834	0.0311402
GOTERM_BP_FAT	GO:0006605~protein targeting	38	1.29428	0.000235723
GOTERM_BP_FAT	GO:0007169~transmembrane receptor protein tyrosine kinase signaling pathway	38	1.29428	0.0578407
GOTERM_BP_FAT	GO:0051726~regulation of cell cycle	37	1.26022	0.0122379
GOTERM_BP_FAT	GO:0043039~tRNA aminoacylation	36	1.22616	0.0050103
GOTERM_BP_FAT	GO:0043038~amino acid activation	36	1.22616	0.0050103
GOTERM_BP_FAT	GO:0010035~response to inorganic substance	35	1.1921	0.00071958
GOTERM_BP_FAT	GO:0006096~glycolysis	35	1.1921	0.00349575
GOTERM_BP_FAT	GO:0006418~tRNA aminoacylation for protein translation	35	1.1921	0.00679091
GOTERM_BP_FAT	GO:0043087~regulation of GTPase activity	35	1.1921	0.020911
GOTERM_BP_FAT	GO:0006357~regulation of transcription from RNA polymerase II promoter	34	1.15804	0.00481132
GOTERM_BP_FAT	GO:0032259~methylation	34	1.15804	0.0162382
GOTERM_BP_FAT	GO:0018130~heterocycle biosynthetic process	34	1.15804	0.0923084
GOTERM_BP_FAT	GO:0046486~glycerolipid metabolic process	32	1.08992	0.00211112
GOTERM_BP_FAT	GO:0016044~membrane organization	32	1.08992	0.0676483
GOTERM_BP_FAT	GO:0008033~tRNA processing	31	1.05586	0.036004
GOTERM_BP_FAT	GO:0032318~regulation of Ras GTPase activity	31	1.05586	0.036004
GOTERM_BP_FAT	GO:0006650~glycerophospholipid metabolic process	30	1.0218	0.00185238
GOTERM_BP_FAT	GO:0033365~protein localization in organelle	30	1.0218	0.00185238
GOTERM_BP_FAT	GO:0016072~rRNA metabolic process	30	1.0218	0.00185238
GOTERM_BP_FAT	GO:0009108~coenzyme biosynthetic process	30	1.0218	0.0712108
GOTERM_BP_FAT	GO:0070647~protein modification by small protein conjugation or removal	29	0.987738	0.00106222
GOTERM_BP_FAT	GO:0006364~rRNA processing	29	0.987738	0.00266501
GOTERM_BP_FAT	GO:0030384~phosphoinositide metabolic process	29	0.987738	0.00266501
GOTERM_BP_FAT	GO:0006413~translational initiation	28	0.953678	0.00156249
GOTERM_BP_FAT	GO:0017038~protein import	28	0.953678	0.00156249
GOTERM_BP_FAT	GO:0016051~carbohydrate biosynthetic process	28	0.953678	0.0749068
GOTERM_BP_FAT	GO:0008654~phospholipid biosynthetic process	27	0.919619	0.000250585
GOTERM_BP_FAT	GO:0009451~RNA modification	27	0.919619	0.000250585
GOTERM_BP_FAT	GO:0006790~sulfur metabolic process	26	0.885559	0.00333003
GOTERM_BP_FAT	GO:0010038~response to metal ion	26	0.885559	0.00767585
GOTERM_BP_FAT	GO:0035162~embryonic hemopoiesis	25	0.851499	0.0214595
GOTERM_BP_FAT	GO:0032446~protein modification by small protein conjugation	24	0.817439	0.00694006
GOTERM_BP_FAT	GO:0043414~biopolymer methylation	24	0.817439	0.0150605
GOTERM_BP_FAT	GO:0007229~integrin-mediated signaling pathway	24	0.817439	0.0150605
GOTERM_BP_FAT	GO:0043066~negative regulation of apoptosis	24	0.817439	0.0826082
GOTERM_BP_FAT	GO:0001570~vasculogenesis	22	0.749319	0.0287089
GOTERM_BP_FAT	GO:0008652~cellular amino acid biosynthetic process	22	0.749319	0.0865271
GOTERM_BP_FAT	GO:0006403~RNA localization	21	0.715259	0.00325438
GOTERM_BP_FAT	GO:0006913~nucleocytoplasmic transport	21	0.715259	0.00325438
GOTERM_BP_FAT	GO:0051169~nuclear transport	21	0.715259	0.00325438
GOTERM_BP_FAT	GO:0016567~protein ubiquitination	21	0.715259	0.0198834
GOTERM_BP_FAT	GO:0050657~nucleic acid transport	20	0.681199	0.00490691
GOTERM_BP_FAT	GO:0050658~RNA transport	20	0.681199	0.00490691
GOTERM_BP_FAT	GO:0015931~nucleobase, nucleoside, nucleotide and nucleic acid transport	20	0.681199	0.00490691
GOTERM_BP_FAT	GO:0051236~establishment of RNA localization	20	0.681199	0.00490691
GOTERM_BP_FAT	GO:0006352~transcription initiation	20	0.681199	0.0127564
GOTERM_BP_FAT	GO:0051028~mRNA transport	19	0.647139	0.00735548
GOTERM_BP_FAT	GO:0006366~transcription from RNA polymerase II promoter	19	0.647139	0.018374
GOTERM_BP_FAT	GO:0006733~oxidoreduction coenzyme metabolic process	19	0.647139	0.0709288
GOTERM_BP_FAT	GO:0051187~cofactor catabolic process	18	0.613079	0.0262578
GOTERM_BP_FAT	GO:0033013~tetrapyrrole metabolic process	18	0.613079	0.0530625
GOTERM_BP_FAT	GO:0032012~regulation of ARF protein signal transduction	18	0.613079	0.0530625
GOTERM_BP_FAT	GO:0042440~pigment metabolic process	17	0.579019	0.00560688
GOTERM_BP_FAT	GO:0007005~mitochondrion organization	17	0.579019	0.0162055
GOTERM_BP_FAT	GO:0016569~covalent chromatin modification	17	0.579019	0.0372037
GOTERM_BP_FAT	GO:0016570~histone modification	17	0.579019	0.0372037
GOTERM_BP_FAT	GO:0044272~sulfur compound biosynthetic process	16	0.544959	0.00863702
GOTERM_BP_FAT	GO:0009069~serine family amino acid metabolic process	16	0.544959	0.052221
GOTERM_BP_FAT	GO:0030258~lipid modification	15	0.510899	0.013223
GOTERM_BP_FAT	GO:0006084~acetyl-CoA metabolic process	15	0.510899	0.013223
GOTERM_BP_FAT	GO:0042278~purine nucleoside metabolic process	15	0.510899	0.034624
GOTERM_BP_FAT	GO:0034504~protein localization in nucleus	15	0.510899	0.034624
GOTERM_BP_FAT	GO:0006606~protein import into nucleus	15	0.510899	0.034624
GOTERM_BP_FAT	GO:0051170~nuclear import	15	0.510899	0.034624
GOTERM_BP_FAT	GO:0045017~glycerolipid biosynthetic process	15	0.510899	0.034624
GOTERM_BP_FAT	GO:0046128~purine ribonucleoside metabolic process	15	0.510899	0.034624
GOTERM_BP_FAT	GO:0006778~porphyrin metabolic process	15	0.510899	0.072551
GOTERM_BP_FAT	GO:0032312~regulation of ARF GTPase activity	15	0.510899	0.072551
GOTERM_BP_FAT	GO:0046356~acetyl-CoA catabolic process	14	0.476839	0.020105
GOTERM_BP_FAT	GO:0006099~tricarboxylic acid cycle	14	0.476839	0.020105
GOTERM_BP_FAT	GO:0009109~coenzyme catabolic process	14	0.476839	0.0499272
GOTERM_BP_FAT	GO:0009060~aerobic respiration	14	0.476839	0.0499272
GOTERM_BP_FAT	GO:0044087~regulation of cellular component biogenesis	14	0.476839	0.0996628
GOTERM_BP_FAT	GO:0006829~zinc ion transport	14	0.476839	0.0996628
GOTERM_BP_FAT	GO:0006304~DNA modification	14	0.476839	0.0996628
GOTERM_BP_FAT	GO:0006306~DNA methylation	14	0.476839	0.0996628
GOTERM_BP_FAT	GO:0033014~tetrapyrrole biosynthetic process	14	0.476839	0.0996628
GOTERM_BP_FAT	GO:0006305~DNA alkylation	14	0.476839	0.0996628
GOTERM_BP_FAT	GO:0010627~regulation of protein kinase cascade	13	0.442779	0.0303335
GOTERM_BP_FAT	GO:0006261~DNA-dependent DNA replication	13	0.442779	0.0712474
GOTERM_BP_FAT	GO:0006505~GPI anchor metabolic process	13	0.442779	0.0712474
GOTERM_BP_FAT	GO:0046474~glycerophospholipid biosynthetic process	13	0.442779	0.0712474
GOTERM_BP_FAT	GO:0046148~pigment biosynthetic process	12	0.408719	0.0148544
GOTERM_BP_FAT	GO:0006302~double-strand break repair	12	0.408719	0.0148544
GOTERM_BP_FAT	GO:0042168~heme metabolic process	12	0.408719	0.0453671
GOTERM_BP_FAT	GO:0000096~sulfur amino acid metabolic process	11	0.374659	0.023575
GOTERM_BP_FAT	GO:0046688~response to copper ion	11	0.374659	0.0671778
GOTERM_BP_FAT	GO:0060218~hemopoietic stem cell differentiation	10	0.340599	0.0371683
GOTERM_BP_FAT	GO:0000375~RNA splicing, via transesterification reactions	10	0.340599	0.0371683
GOTERM_BP_FAT	GO:0007034~vacuolar transport	10	0.340599	0.0371683
GOTERM_BP_FAT	GO:0006487~protein amino acid N-linked glycosylation	10	0.340599	0.0983384
GOTERM_BP_FAT	GO:0001522~pseudouridine synthesis	10	0.340599	0.0983384
GOTERM_BP_FAT	GO:0010212~response to ionizing radiation	10	0.340599	0.0983384
GOTERM_BP_FAT	GO:0006400~tRNA modification	10	0.340599	0.0983384
GOTERM_BP_FAT	GO:0000398~nuclear mRNA splicing, via spliceosome	9	0.30654	0.0581433
GOTERM_BP_FAT	GO:0000377~RNA splicing, via transesterification reactions with bulged adenosine as nucleophile	9	0.30654	0.0581433
GOTERM_BP_FAT	GO:0080135~regulation of cellular response to stress	9	0.30654	0.0581433
GOTERM_BP_FAT	GO:0000059~protein import into nucleus, docking	9	0.30654	0.0581433
GOTERM_BP_FAT	GO:0022618~ribonucleoprotein complex assembly	9	0.30654	0.0581433
GOTERM_BP_FAT	GO:0010740~positive regulation of protein kinase cascade	8	0.27248	0.0901058
GOTERM_BP_FAT	GO:0043094~cellular metabolic compound salvage	8	0.27248	0.0901058
GOTERM_BP_FAT	GO:0006783~heme biosynthetic process	8	0.27248	0.0901058
GOTERM_MF_FAT	GO:0000166~nucleotide binding	1200	36.3416	1.00208e-33
GOTERM_MF_FAT	GO:0017076~purine nucleotide binding	994	30.103	2.85788e-24
GOTERM_MF_FAT	GO:0032553~ribonucleotide binding	955	28.9219	1.64411e-22
GOTERM_MF_FAT	GO:0032555~purine ribonucleotide binding	955	28.9219	1.64411e-22
GOTERM_MF_FAT	GO:0008270~zinc ion binding	885	26.8019	0.0941441
GOTERM_MF_FAT	GO:0001882~nucleoside binding	770	23.3192	6.96722e-19
GOTERM_MF_FAT	GO:0030554~adenyl nucleotide binding	768	23.2586	7.08679e-20
GOTERM_MF_FAT	GO:0001883~purine nucleoside binding	768	23.2586	3.39867e-19
GOTERM_MF_FAT	GO:0032559~adenyl ribonucleotide binding	729	22.0775	7.52213e-18
GOTERM_MF_FAT	GO:0005524~ATP binding	726	21.9867	1.4298e-17
GOTERM_MF_FAT	GO:0004672~protein kinase activity	314	9.50939	8.33052e-06
GOTERM_MF_FAT	GO:0005525~GTP binding	254	7.69231	6.17152e-07
GOTERM_MF_FAT	GO:0032561~guanyl ribonucleotide binding	254	7.69231	2.60845e-06
GOTERM_MF_FAT	GO:0019001~guanyl nucleotide binding	254	7.69231	5.15683e-06
GOTERM_MF_FAT	GO:0004674~protein serine/threonine kinase activity	228	6.90491	1.911e-07
GOTERM_MF_FAT	GO:0003723~RNA binding	208	6.29921	7.81286e-12
GOTERM_MF_FAT	GO:0048037~cofactor binding	145	4.39128	8.13477e-06
GOTERM_MF_FAT	GO:0016791~phosphatase activity	137	4.149	1.07858e-07
GOTERM_MF_FAT	GO:0016887~ATPase activity	133	4.02786	0.000572772
GOTERM_MF_FAT	GO:0060589~nucleoside-triphosphatase regulator activity	115	3.48274	2.46074e-05
GOTERM_MF_FAT	GO:0042623~ATPase activity, coupled	115	3.48274	6.51e-05
GOTERM_MF_FAT	GO:0030695~GTPase regulator activity	112	3.39188	5.21785e-05
GOTERM_MF_FAT	GO:0050662~coenzyme binding	108	3.27075	1.88269e-05
GOTERM_MF_FAT	GO:0003735~structural constituent of ribosome	106	3.21018	8.71243e-05
GOTERM_MF_FAT	GO:0016879~ligase activity, forming carbon-nitrogen bonds	104	3.14961	4.33679e-07
GOTERM_MF_FAT	GO:0004721~phosphoprotein phosphatase activity	93	2.81647	0.000310549
GOTERM_MF_FAT	GO:0000287~magnesium ion binding	86	2.60448	8.62496e-05
GOTERM_MF_FAT	GO:0022890~inorganic cation transmembrane transporter activity	86	2.60448	0.00508539
GOTERM_MF_FAT	GO:0016881~acid-amino acid ligase activity	82	2.48334	2.68031e-07
GOTERM_MF_FAT	GO:0008234~cysteine-type peptidase activity	77	2.33192	0.014577
GOTERM_MF_FAT	GO:0004713~protein tyrosine kinase activity	76	2.30164	0.0042043
GOTERM_MF_FAT	GO:0004386~helicase activity	75	2.27135	0.000904386
GOTERM_MF_FAT	GO:0005083~small GTPase regulator activity	75	2.27135	0.010895
GOTERM_MF_FAT	GO:0046983~protein dimerization activity	72	2.1805	0.0029452
GOTERM_MF_FAT	GO:0008135~translation factor activity, nucleic acid binding	71	2.15021	2.29959e-06
GOTERM_MF_FAT	GO:0019842~vitamin binding	68	2.05936	0.0670101
GOTERM_MF_FAT	GO:0016779~nucleotidyltransferase activity	64	1.93822	0.000108354
GOTERM_MF_FAT	GO:0008047~enzyme activator activity	59	1.7868	0.0970195
GOTERM_MF_FAT	GO:0019787~small conjugating protein ligase activity	58	1.75651	8.99943e-07
GOTERM_MF_FAT	GO:0005096~GTPase activator activity	55	1.66566	0.00264412
GOTERM_MF_FAT	GO:0004725~protein tyrosine phosphatase activity	55	1.66566	0.0638286
GOTERM_MF_FAT	GO:0070035~purine NTP-dependent helicase activity	54	1.63537	0.00112869
GOTERM_MF_FAT	GO:0008026~ATP-dependent helicase activity	54	1.63537	0.00112869
GOTERM_MF_FAT	GO:0015405~P-P-bond-hydrolysis-driven transmembrane transporter activity	53	1.60509	0.0251828
GOTERM_MF_FAT	GO:0015399~primary active transmembrane transporter activity	53	1.60509	0.0251828
GOTERM_MF_FAT	GO:0051082~unfolded protein binding	52	1.5748	5.96432e-05
GOTERM_MF_FAT	GO:0015078~hydrogen ion transmembrane transporter activity	51	1.54452	0.0524961
GOTERM_MF_FAT	GO:0005543~phospholipid binding	50	1.51423	0.0323362
GOTERM_MF_FAT	GO:0003743~translation initiation factor activity	48	1.45366	1.57317e-05
GOTERM_MF_FAT	GO:0003924~GTPase activity	48	1.45366	0.0481423
GOTERM_MF_FAT	GO:0005085~guanyl-nucleotide exchange factor activity	43	1.30224	0.0203822
GOTERM_MF_FAT	GO:0008565~protein transporter activity	41	1.24167	2.90814e-05
GOTERM_MF_FAT	GO:0050660~FAD binding	40	1.21139	0.00577284
GOTERM_MF_FAT	GO:0031072~heat shock protein binding	39	1.1811	0.00215788
GOTERM_MF_FAT	GO:0016876~ligase activity, forming aminoacyl-tRNA and related compounds	39	1.1811	0.00420104
GOTERM_MF_FAT	GO:0016875~ligase activity, forming carbon-oxygen bonds	39	1.1811	0.00420104
GOTERM_MF_FAT	GO:0008134~transcription factor binding	39	1.1811	0.0336042
GOTERM_MF_FAT	GO:0004812~aminoacyl-tRNA ligase activity	38	1.15082	0.00565178
GOTERM_MF_FAT	GO:0003702~RNA polymerase II transcription factor activity	37	1.12053	0.000143224
GOTERM_MF_FAT	GO:0035091~phosphoinositide binding	37	1.12053	0.052525
GOTERM_MF_FAT	GO:0004222~metalloendopeptidase activity	37	1.12053	0.0758851
GOTERM_MF_FAT	GO:0004714~transmembrane receptor protein tyrosine kinase activity	31	0.938825	0.0890096
GOTERM_MF_FAT	GO:0051540~metal cluster binding	31	0.938825	0.0890096
GOTERM_MF_FAT	GO:0051536~iron-sulfur cluster binding	31	0.938825	0.0890096
GOTERM_MF_FAT	GO:0051287~NAD or NADH binding	30	0.90854	0.0492329
GOTERM_MF_FAT	GO:0015082~di-, tri-valent inorganic cation transmembrane transporter activity	28	0.847971	0.00412235
GOTERM_MF_FAT	GO:0030145~manganese ion binding	26	0.787402	0.030924
GOTERM_MF_FAT	GO:0004842~ubiquitin-protein ligase activity	25	0.757117	0.0115243
GOTERM_MF_FAT	GO:0004221~ubiquitin thiolesterase activity	25	0.757117	0.022813
GOTERM_MF_FAT	GO:0003899~DNA-directed RNA polymerase activity	24	0.726832	0.00742076
GOTERM_MF_FAT	GO:0034062~RNA polymerase activity	24	0.726832	0.00742076
GOTERM_MF_FAT	GO:0004540~ribonuclease activity	24	0.726832	0.0538206
GOTERM_MF_FAT	GO:0008276~protein methyltransferase activity	23	0.696548	0.07012
GOTERM_MF_FAT	GO:0019829~cation-transporting ATPase activity	22	0.666263	0.0149589
GOTERM_MF_FAT	GO:0004298~threonine-type endopeptidase activity	21	0.635978	0.0093365
GOTERM_MF_FAT	GO:0016251~general RNA polymerase II transcription factor activity	21	0.635978	0.0093365
GOTERM_MF_FAT	GO:0070003~threonine-type peptidase activity	21	0.635978	0.0093365
GOTERM_MF_FAT	GO:0016859~cis-trans isomerase activity	21	0.635978	0.0210133
GOTERM_MF_FAT	GO:0003755~peptidyl-prolyl cis-trans isomerase activity	21	0.635978	0.0210133
GOTERM_MF_FAT	GO:0003746~translation elongation factor activity	21	0.635978	0.0722828
GOTERM_MF_FAT	GO:0016831~carboxy-lyase activity	20	0.605694	0.00158791
GOTERM_MF_FAT	GO:0008094~DNA-dependent ATPase activity	20	0.605694	0.0292884
GOTERM_MF_FAT	GO:0046915~transition metal ion transmembrane transporter activity	19	0.575409	0.0193598
GOTERM_MF_FAT	GO:0008375~acetylglucosaminyltransferase activity	18	0.545124	0.0038355
GOTERM_MF_FAT	GO:0016455~RNA polymerase II transcription mediator activity	18	0.545124	0.0115534
GOTERM_MF_FAT	GO:0016866~intramolecular transferase activity	18	0.545124	0.0978305
GOTERM_MF_FAT	GO:0016860~intramolecular oxidoreductase activity	17	0.514839	0.0388998
GOTERM_MF_FAT	GO:0008308~voltage-gated anion channel activity	15	0.45427	0.0752893
GOTERM_MF_FAT	GO:0003684~damaged DNA binding	15	0.45427	0.0752893
GOTERM_MF_FAT	GO:0008060~ARF GTPase activator activity	15	0.45427	0.0752893
GOTERM_MF_FAT	GO:0019200~carbohydrate kinase activity	14	0.423985	0.0209709
GOTERM_MF_FAT	GO:0003678~DNA helicase activity	13	0.393701	0.00971421
GOTERM_MF_FAT	GO:0004437~inositol or phosphatidylinositol phosphatase activity	13	0.393701	0.0315175
GOTERM_MF_FAT	GO:0003995~acyl-CoA dehydrogenase activity	13	0.393701	0.0315175
GOTERM_MF_FAT	GO:0046961~proton-transporting ATPase activity, rotational mechanism	13	0.393701	0.073704
GOTERM_MF_FAT	GO:0019843~rRNA binding	13	0.393701	0.073704
GOTERM_MF_FAT	GO:0019992~diacylglycerol binding	13	0.393701	0.073704
GOTERM_MF_FAT	GO:0004003~ATP-dependent DNA helicase activity	9	0.272562	0.0597483
GOTERM_MF_FAT	GO:0005021~vascular endothelial growth factor receptor activity	9	0.272562	0.0597483
GOTERM_MF_FAT	GO:0042393~histone binding	8	0.242277	0.0922389
GOTERM_MF_FAT	GO:0008320~protein transmembrane transporter activity	8	0.242277	0.0922389
GOTERM_MF_FAT	GO:0022884~macromolecule transmembrane transporter activity	8	0.242277	0.0922389
GOTERM_MF_FAT	GO:0015450~P-P-bond-hydrolysis-driven protein transmembrane transporter activity	8	0.242277	0.0922389
GOTERM_CC_FAT	GO:0043228~non-membrane-bounded organelle	476	32.9868	9.75942e-14
GOTERM_CC_FAT	GO:0043232~intracellular non-membrane-bounded organelle	476	32.9868	9.75942e-14
GOTERM_CC_FAT	GO:0031090~organelle membrane	219	15.1767	4.62495e-10
GOTERM_CC_FAT	GO:0030529~ribonucleoprotein complex	212	14.6916	2.20052e-14
GOTERM_CC_FAT	GO:0005739~mitochondrion	211	14.6223	5.40767e-13
GOTERM_CC_FAT	GO:0031974~membrane-enclosed lumen	202	13.9986	1.00696e-24
GOTERM_CC_FAT	GO:0005856~cytoskeleton	202	13.9986	0.029574
GOTERM_CC_FAT	GO:0043233~organelle lumen	191	13.2363	3.89654e-23
GOTERM_CC_FAT	GO:0070013~intracellular organelle lumen	191	13.2363	3.89654e-23
GOTERM_CC_FAT	GO:0005783~endoplasmic reticulum	181	12.5433	4.70711e-08
GOTERM_CC_FAT	GO:0031981~nuclear lumen	161	11.1573	5.59919e-18
GOTERM_CC_FAT	GO:0031975~envelope	156	10.8108	2.54509e-10
GOTERM_CC_FAT	GO:0031967~organelle envelope	155	10.7415	1.7326e-10
GOTERM_CC_FAT	GO:0005794~Golgi apparatus	145	10.0485	0.00130459
GOTERM_CC_FAT	GO:0012505~endomembrane system	137	9.49411	1.86159e-05
GOTERM_CC_FAT	GO:0044429~mitochondrial part	136	9.42481	1.21403e-10
GOTERM_CC_FAT	GO:0005840~ribosome	132	9.14761	6.98144e-08
GOTERM_CC_FAT	GO:0005740~mitochondrial envelope	115	7.96951	1.44017e-07
GOTERM_CC_FAT	GO:0005654~nucleoplasm	112	7.76161	8.34879e-10
GOTERM_CC_FAT	GO:0031966~mitochondrial membrane	106	7.34581	6.48099e-07
GOTERM_CC_FAT	GO:0044451~nucleoplasm part	98	6.79141	5.59735e-08
GOTERM_CC_FAT	GO:0005829~cytosol	98	6.79141	2.6227e-07
GOTERM_CC_FAT	GO:0005694~chromosome	93	6.44491	0.00206265
GOTERM_CC_FAT	GO:0019866~organelle inner membrane	80	5.54401	0.000377084
GOTERM_CC_FAT	GO:0015630~microtubule cytoskeleton	78	5.40541	0.0915611
GOTERM_CC_FAT	GO:0005743~mitochondrial inner membrane	77	5.33611	0.000817017
GOTERM_CC_FAT	GO:0044427~chromosomal part	67	4.6431	0.0574481
GOTERM_CC_FAT	GO:0019898~extrinsic to membrane	62	4.2966	0.000733059
GOTERM_CC_FAT	GO:0005730~nucleolus	56	3.8808	1.69562e-10
GOTERM_CC_FAT	GO:0044432~endoplasmic reticulum part	54	3.7422	4.04276e-05
GOTERM_CC_FAT	GO:0005667~transcription factor complex	50	3.465	0.0105187
GOTERM_CC_FAT	GO:0042175~nuclear envelope-endoplasmic reticulum network	47	3.2571	0.000913647
GOTERM_CC_FAT	GO:0005789~endoplasmic reticulum membrane	45	3.1185	0.000425374
GOTERM_CC_FAT	GO:0000502~proteasome complex	44	3.0492	5.20276e-06
GOTERM_CC_FAT	GO:0005635~nuclear envelope	40	2.772	0.00109627
GOTERM_CC_FAT	GO:0030117~membrane coat	34	2.3562	0.0135688
GOTERM_CC_FAT	GO:0048475~coated membrane	34	2.3562	0.0135688
GOTERM_CC_FAT	GO:0005768~endosome	31	2.1483	0.00245175
GOTERM_CC_FAT	GO:0005815~microtubule organizing center	30	2.079	0.0243519
GOTERM_CC_FAT	GO:0031968~organelle outer membrane	28	1.9404	0.00128621
GOTERM_CC_FAT	GO:0019867~outer membrane	28	1.9404	0.00317836
GOTERM_CC_FAT	GO:0046930~pore complex	27	1.8711	0.000682736
GOTERM_CC_FAT	GO:0005643~nuclear pore	27	1.8711	0.000682736
GOTERM_CC_FAT	GO:0005741~mitochondrial outer membrane	26	1.8018	0.000317877
GOTERM_CC_FAT	GO:0005938~cell cortex	26	1.8018	0.00652175
GOTERM_CC_FAT	GO:0005773~vacuole	26	1.8018	0.0436338
GOTERM_CC_FAT	GO:0044455~mitochondrial membrane part	23	1.5939	0.03459
GOTERM_CC_FAT	GO:0000323~lytic vacuole	23	1.5939	0.0949231
GOTERM_CC_FAT	GO:0005813~centrosome	22	1.5246	0.0779633
GOTERM_CC_FAT	GO:0005839~proteasome core complex	21	1.4553	0.00765193
GOTERM_CC_FAT	GO:0005681~spliceosome	20	1.386	0.000267833
GOTERM_CC_FAT	GO:0005759~mitochondrial matrix	20	1.386	0.000267833
GOTERM_CC_FAT	GO:0031980~mitochondrial lumen	20	1.386	0.000267833
GOTERM_CC_FAT	GO:0044448~cell cortex part	20	1.386	0.0112064
GOTERM_CC_FAT	GO:0033279~ribosomal subunit	20	1.386	0.0820088
GOTERM_CC_FAT	GO:0042579~microbody	19	1.3167	0.0162914
GOTERM_CC_FAT	GO:0005777~peroxisome	19	1.3167	0.0162914
GOTERM_CC_FAT	GO:0031227~intrinsic to endoplasmic reticulum membrane	19	1.3167	0.0642509
GOTERM_CC_FAT	GO:0016592~Srb-mediator complex	18	1.2474	0.00969577
GOTERM_CC_FAT	GO:0009898~internal side of plasma membrane	17	1.1781	0.00495252
GOTERM_CC_FAT	GO:0000151~ubiquitin ligase complex	17	1.1781	0.065899
GOTERM_CC_FAT	GO:0016591~DNA-directed RNA polymerase II, holoenzyme	16	1.1088	0.0475719
GOTERM_CC_FAT	GO:0005819~spindle	16	1.1088	0.0895132
GOTERM_CC_FAT	GO:0016604~nuclear body	15	1.0395	0.00320557
GOTERM_CC_FAT	GO:0048471~perinuclear region of cytoplasm	15	1.0395	0.0666732
GOTERM_CC_FAT	GO:0008305~integrin complex	14	0.970201	0.0923801
GOTERM_CC_FAT	GO:0015934~large ribosomal subunit	13	0.900901	0.00843957
GOTERM_CC_FAT	GO:0005798~Golgi-associated vesicle	12	0.831601	0.093842
GOTERM_CC_FAT	GO:0032156~septin cytoskeleton	12	0.831601	0.093842
GOTERM_CC_FAT	GO:0031105~septin complex	12	0.831601	0.093842
GOTERM_CC_FAT	GO:0005852~eukaryotic translation initiation factor 3 complex	11	0.762301	0.0626712
GOTERM_CC_FAT	GO:0005758~mitochondrial intermembrane space	11	0.762301	0.0626712
GOTERM_CC_FAT	GO:0031970~organelle envelope lumen	11	0.762301	0.0626712
GOTERM_CC_FAT	GO:0016272~prefoldin complex	9	0.623701	0.0546754
GOTERM_CC_FAT	GO:0016607~nuclear speck	9	0.623701	0.0546754			5696
